# Supplementary material for: Target identification in Fusobacterium nucleatum by subtractive genomics approach and enrichment analysis of host-pathogen protein-protein interactions
Source: BMC Microbiol. 2016 May 12;16:84. doi: 10.1186/s12866-016-0700-0 (PMC4866016; doi:10.1186/s12866-016-0700-0)
Supplement: Additional file 1: Table S1. — List of essential genes in F. nucleatum from DEG. Table S2. virulence factors list from VFDB search and literature. Table S3. List of resistance causing proteins from ARG-ANNOT tool. (XLSX 66 kb) [file 12866_2016_700_MOESM1_ESM.xlsx]

## Sheet: Table S1
List of Essential genes in F. nucleatum from DEG
S. No.	UNIPROT_ID	Protein	Gene
1	P58793	Adenylosuccinate synthetase	FN1605
2	P58794	Peptidase T	FN0733
3	P58819	Putative zinc metalloprotease FN1322	FN1322
4	P58824	Aspartate--ammonia ligase	FN0776
5	Q8R5N5	UDP-N-acetylglucosamine--N-acetylmuramyl-(pentapeptide) pyrophosphoryl-undecaprenol N-acetylglucosamine transferase	FN1457
6	Q8R5N6	Sensor protein	FN1260
7	Q8R5N8	Putative HPr kinase/phosphorylase	FN1012
8	Q8R5N9	FN0943	FN0943
9	Q8R5P0	Sensor protein	FN0942
10	Q8R5V7	FN1482	FN1482
11	Q8R5V8	FN1424	FN1424
12	Q8R5V9	FN1341	FN1341
13	Q8R5W0	Peptide chain release factor 1	FN1332
14	Q8R5W2	Translation initiation factor IF-1	FN1287
15	Q8R5W5	Pseudouridine synthase	FN1026
16	Q8R5X2	FN0803	FN0803
17	Q8R5X3	tRNA-specific 2-thiouridylase mnmA 1	FN0765
18	Q8R5X4	Putative metalloprotease FN0746	FN0746
19	Q8R5X5	Elongation factor P	FN0720
20	Q8R5X6	10 kDa chaperonin	FN0676
21	Q8R5X7	60 kDa chaperonin	FN0675
22	Q8R5X8	tRNA pseudouridine synthase B	FN0635
23	Q8R5Y3	Translation initiation factor IF-3	FN0327
24	Q8R5Y4	tRNA (guanine-N(1)-)-methyltransferase	FN0283
25	Q8R5Y6	FN0215	FN0215
26	Q8R5Y8	FN0200	FN0200
27	Q8R5Z0	FN2068	FN2068
28	Q8R5Z1	Translation initiation factor IF-2	infB
29	Q8R5Z2	Trigger factor	FN2017
30	Q8R5Z3	FN1974	FN1974
31	Q8R5Z5	tRNA-specific 2-thiouridylase mnmA 2	FN1920
32	Q8R5Z6	tRNA Delta(2)-isopentenylpyrophosphate transferase	FN1917
33	Q8R5Z7	FN1901	FN1901
34	Q8R5Z8	Uncharacterized RNA methyltransferase FN1713	FN1713
35	Q8R5Z9	Ribosome-recycling factor	FN1623
36	Q8R600	Elongation factor Ts	tsf
37	Q8R601	tRNA pseudouridine synthase A	FN1600
38	Q8R602	Elongation factor G	FN1556
39	Q8R603	Elongation factor Tu	FN1555
40	Q8R604	FN1546	FN1546
41	Q8R605	Transcriptional repressor nrdR	nrdR
42	Q8R606	FN1464	FN1464
43	Q8R609	FN1421	FN1421
44	Q8R610	FN1418	FN1418
45	Q8R612	FN1415	FN1415
46	Q8R616	UPF0102 protein FN1370	FN1370
47	Q8R618	FN1343	FN1343
48	Q8R619	FN1331	FN1331
49	Q8R620	S-adenosylmethionine:tRNA ribosyltransferase-isomerase	queA
50	Q8R621	FN1329	FN1329
51	Q8R622	1-deoxy-D-xylulose 5-phosphate reductoisomerase	FN1324
52	Q8R623	FN1319	FN1319
53	Q8R624	FN1306	FN1306
54	Q8R627	FN1271	FN1271
55	Q8R629	FN1254	FN1254
56	Q8R631	FN1245	FN1245
57	Q8R632	FN1243	FN1243
58	Q8R633	FN1233	FN1233
59	Q8R634	Uracil-DNA glycosylase	FN1226
60	Q8R635	UDP-N-acetylmuramoyl-L-alanyl-D-glutamate--2,6-diaminopimelate ligase	FN1225
61	Q8R636	FN1223	FN1223
62	Q8R637	FN1214	FN1214
63	Q8R638	FN1210	FN1210
64	Q8R639	1-deoxy-D-xylulose-5-phosphate synthase	FN1208
65	Q8R640	FN1205	FN1205
66	Q8R641	FN1204	FN1204
67	Q8R642	FN1186	FN1186
68	Q8R643	FN1170	FN1170
69	Q8R644	FN1154	FN1154
70	Q8R645	FN1145	FN1145
71	Q8R649	FN1088	FN1088
72	Q8R652	FN1033	FN1033
73	Q8R653	FN1029	FN1029
74	Q8R654	FN1016	FN1016
75	Q8R661	FN0946	FN0946
76	Q8R663	FN0923	FN0923
77	Q8R664	Probable protease htpX homolog	FN0920
78	Q8R667	FN0911	FN0911
79	Q8R668	FN0900	FN0900
80	Q8R670	FN0887	FN0887
81	Q8R671	FN0875	FN0875
82	Q8R672	FN0873	FN0873
83	Q8R673	FN0809	FN0809
84	Q8R674	FN0783	FN0783
85	Q8R675	FN0782	FN0782
86	Q8R677	FN0771	FN0771
87	Q8R678	Aspartyl/glutamyl-tRNA(Asn/Gln) amidotransferase subunit C	FN0755
88	Q8R679	Glutamyl-tRNA(Gln) amidotransferase subunit A	gatA
89	Q8R680	Aspartyl/glutamyl-tRNA(Asn/Gln) amidotransferase subunit B	gatB
90	Q8R683	FN0714	FN0714
91	Q8R685	Putative ribosome biogenesis GTPase rsgA	FN0679
92	Q8R687	Glutamyl-tRNA reductase	FN0646
93	Q8R690	(3R)-hydroxymyristoyl-[acyl-carrier-protein] dehydratase	FN0594
94	Q8R691	FN0593; FNP_1907	lpxC
95	Q8R692	FN0592	FN0592
96	Q8R693	Sensor protein	FN0586
97	Q8R694	FN0578	FN0578
98	Q8R695	FN0560	FN0560
99	Q8R697	FN0539	FN0539
100	Q8R698	FN0524	FN0524
101	Q8R6A0	FN0522	FN0522
102	Q8R6A1	FN0508	FN0508
103	Q8R6A2	Phosphoheptose isomerase	FN0502
104	Q8R6A3	Prolipoprotein diacylglyceryl transferase	FN0489
105	Q8R6A6	FN0374	FN0374
106	Q8R6A7	Phosphoglucosamine mutase	FN0366
107	Q8R6A8	FN0344	FN0344
108	Q8R6B0	FN0312	FN0312
109	Q8R6B1	FN0287	FN0287
110	Q8R6B5	FN0197	FN0197
111	Q8R6B7	FN0190	FN0190
112	Q8R6B8	FN0154	FN0154
113	Q8R6B9	FN0153	FN0153
114	Q8R6C0	FN0127	FN0127
115	Q8R6C2	FN0092	FN0092
116	Q8R6C5	FN0058	FN0058
117	Q8R6C7	FN0052	FN0052
118	Q8R6C8	4-diphosphocytidyl-2-C-methyl-D-erythritol kinase	FN0021
119	Q8R6C9	Quinolinate synthetase A	FN0008
120	Q8R6D2	FN2018	FN2018
121	Q8R6D3	FN1983	FN1983
122	Q8R6D4	FN1978	FN1978
123	Q8R6D5	FN1976	FN1976
124	Q8R6D9	UDP-3-O-[3-hydroxymyristoyl] glucosamine N-acyltransferase	FN1909
125	Q8R6E1	FN1880	FN1880
126	Q8R6E3	FN1844	FN1844
127	Q8R6E4	FN1827	FN1827
128	Q8R6E5	FN1826	FN1826
129	Q8R6E7	2-C-methyl-D-erythritol 2,4-cyclodiphosphate synthase	FN1788
130	Q8R6E8	FN1786	FN1786
131	Q8R6F3	FN1730	FN1730
132	Q8R6F4	FN1729	FN1729
133	Q8R6F5	S-adenosyl-L-methionine-dependent methyltransferase mraW	mraW
134	Q8R6F6	FN1704	FN1704
135	Q8R6F7	FN1696	FN1696
136	Q8R6F8	FN1695	FN1695
137	Q8R6F9	FN1694	FN1694
138	Q8R6G0	FN1692	FN1692
139	Q8R6G1	FN1689	FN1689
140	Q8R6G3	FN1683	FN1683
141	Q8R6G4	FN1660	FN1660
142	Q8R6G5	Uridylate kinase	FN1622
143	Q8R6G6	FN1612	FN1612
144	Q8R6G7	Ribosomal protein L11 methyltransferase	FN1608
145	Q8R6G8	Bifunctional glycosyltransferase/methyltransferase	FN1606
146	Q8R6G9	FN1595	FN1595
147	Q8R6H0	FN1592	FN1592
148	Q8R6H2	2-C-methyl-D-erythritol 4-phosphate cytidylyltransferase	FN1580
149	Q8R6H3	FN1544	FN1544
150	Q8R6H4	FN1543	FN1543
151	Q8R6H5	FN1542	FN1542
152	Q8R6H6	FN1519	FN1519
153	Q8R6I1	FN0786	FN0786
154	Q8R6I1	FN1443	FN1443
155	Q8R6J0	FN1442	FN1442
156	Q8R6J0	FN0787	FN0787
157	Q8R6J1	FN2059	FN2059
158	Q8R6J1	FN2048	FN2048
159	Q8RDL7	FN1496	FN1496
160	Q8RDL9	FN1494	FN1494
161	Q8RDM2	FN1491	FN1491
162	Q8RDM3	Methionyl-tRNA formyltransferase	FN1489
163	Q8RDM4	Bifunctional protein folD	FN1488
164	Q8RDM6	FN1486	FN1486
165	Q8RDM7	FN1485	FN1485
166	Q8RDM9	Adenine phosphoribosyltransferase	FN1483
167	Q8RDN0	Queuine tRNA-ribosyltransferase	FN1481
168	Q8RDN1	FN1480	FN1480
169	Q8RDN4	FN1477	FN1477
170	Q8RDN5	Putative N-acetylmannosamine-6-phosphate 2-epimerase	FN1476
171	Q8RDN6	N-acetylneuraminate lyase	FN1475
172	Q8RDN7	FN1474	FN1474
173	Q8RDN8	FN1473	FN1473
174	Q8RDN9	FN1472	FN1472
175	Q8RDP0	FN1471	FN1471
176	Q8RDP1	FN1470	FN1470
177	Q8RDP2	FN1469	FN1469
178	Q8RDP3	FN1468	FN1468
179	Q8RDP7	Pyridoxal biosynthesis lyase pdxS	FN1463
180	Q8RDP8	UDP-N-acetylmuramoyl-tripeptide--D-alanyl-D-alanine ligase	FN1461
181	Q8RDQ0	Phospho-N-acetylmuramoyl-pentapeptide-transferase	FN1459
182	Q8RDQ1	UDP-N-acetylmuramoylalanine--D-glutamate ligase	FN1458
183	Q8RDQ2	UDP-N-acetylmuramate--L-alanine ligase	FN1456
184	Q8RDQ3	UDP-N-acetylenolpyruvoylglucosamine reductase	FN1455
185	Q8RDQ4	D-alanine--D-alanine ligase	FN1454
186	Q8RDQ6	FN1452	FN1452
187	Q8RDQ7	Cell division protein ftsZ	FN1451
188	Q8RDQ9	FN1449	FN1449
189	Q8RDR1	FN1447	FN1447
190	Q8RDR3	FN1445	FN1445
191	Q8RDR4	GMP synthase [glutamine-hydrolyzing]	guaA
192	Q8RDR5	FN1441	FN1441
193	Q8RDR6	FN1440	FN1440
194	Q8RDR7	FN1439	FN1439
195	Q8RDR9	50S ribosomal protein L28	FN1437
196	Q8RDS0	FN1436	FN1436
197	Q8RDS3	FN1433	FN1433
198	Q8RDS4	FN1432	FN1432
199	Q8RDS6	FN1430	FN1430
200	Q8RDS7	FN1429	FN1429
201	Q8RDS8	FN1428	FN1428
202	Q8RDS9	FN1427	FN1427
203	Q8RDT1	FN1423	FN1423
204	Q8RDT2	FN1422	FN1422
205	Q8RDT3	FN1420	FN1420
206	Q8RDT4	FN1419	FN1419
207	Q8RDT5	FN1417	FN1417
208	Q8RDT6	FN1414	FN1414
209	Q8RDT7	FN1413	mtnA
210	Q8RDT9	FN1411	FN1411
211	Q8RDU2	FN1408	FN1408
212	Q8RDU9	FN1401	FN1401
213	Q8RDV2	FN1398	FN1398
214	Q8RDV6	UPF0122 protein FN1394	FN1394
215	Q8RDV7	FN1393	FN1393
216	Q8RDV8	30S ribosomal protein S16	FN1392
217	Q8RDW1	FN1383	FN1383
218	Q8RDW4	FN1380	FN1380
219	Q8RDW5	FN1379	FN1379
220	Q8RDW6	Citrate lyase acyl carrier protein	FN1378
221	Q8RDW8	FN1376	FN1376
222	Q8RDX2	Pseudouridine synthase	FN1372
223	Q8RDX3	Ribonuclease HII	FN1371
224	Q8RDX5	FN1368	FN1368
225	Q8RDX7	Triosephosphate isomerase	FN1366
226	Q8RDX8	FN1365	FN1365
227	Q8RDX9	50S ribosomal protein L32	FN1364
228	Q8RDY0	FN1363	FN1363
229	Q8RDY1	FN1362	FN1362
230	Q8RDY2	FN1361	FN1361
231	Q8RDY3	FN1360	FN1360
232	Q8RDY4	FN1359	FN1359
233	Q8RDY9	FN1352	FN1352
234	Q8RDZ3	FN1348	FN1348
235	Q8RDZ7	Holo-[acyl-carrier-protein] synthase	FN1342
236	Q8RDZ8	Glutamyl-tRNA synthetase	FN1340
237	Q8RE03	FN1335	FN1335
238	Q8RE04	FN1334	FN1334
239	Q8RE06	FN1328	FN1328
240	Q8RE07	FN1327	FN1327
241	Q8RE08	Undecaprenyl pyrophosphate synthetase	FN1326
242	Q8RE09	FN1325	FN1325
243	Q8RE10	FN1323	FN1323
244	Q8RE11	FN1321	FN1321
245	Q8RE12	FN1320	FN1320
246	Q8RE13	RNA polymerase sigma factor	FN1318
247	Q8RE15	FN1316	FN1316
248	Q8RE19	FN1312	FN1312
249	Q8RE23	FN1308	FN1308
250	Q8RE26	Single-stranded DNA-binding protein	FN1304
251	Q8RE28	FN1301	FN1301
252	Q8RE31	Adenylate kinase	FN1298
253	Q8RE32	Methionine aminopeptidase	FN1297
254	Q8RE34	FN1294	FN1294
255	Q8RE35	FN1293	FN1293
256	Q8RE41	30S ribosomal protein S13	rpsM
257	Q8RE42	30S ribosomal protein S11	FN1285
258	Q8RE43	30S ribosomal protein S4	rpsD
259	Q8RE44	DNA-directed RNA polymerase subunit alpha	FN1283
260	Q8RE45	50S ribosomal protein L17	FN1282
261	Q8RE49	FN1277	FN1277
262	Q8RE51	FN1275	FN1275
263	Q8RE52	FN1274	FN1274
264	Q8RE53	FN1273	FN1273
265	Q8RE55	FN1270	FN1270
266	Q8RE56	FN1269	FN1269
267	Q8RE57	Methionyl-tRNA synthetase	FN1268
268	Q8RE59	FN1266	FN1266
269	Q8RE60	FN1265	FN1265
270	Q8RE62	FN1262	FN1262
271	Q8RE65	FN1258	FN1258
272	Q8RE67	FN1256	FN1256
273	Q8RE72	FN1250	FN1250
274	Q8RE75	FN1247	FN1247
275	Q8RE78	FN1240	FN1240
276	Q8RE80	FN1238	FN1238
277	Q8RE81	FN1237	FN1237
278	Q8RE85	FN1232	FN1232
279	Q8RE86	FN1231	FN1231
280	Q8RE91	2-dehydro-3-deoxyphosphooctonate aldolase	FN1224
281	Q8RE94	FN1220	FN1220
282	Q8RE96	FN1218	FN1218
283	Q8RE97	Holliday junction ATP-dependent DNA helicase ruvB	ruvB
284	Q8RE98	FN1216	FN1216
285	Q8RE99	FN1215	FN1215
286	Q8REA2	FN1211	FN1211
287	Q8REA3	FN1209	FN1209
288	Q8REA5	FN1206	FN1206
289	Q8REA6	FN1203	FN1203
290	Q8REA7	NH(3)-dependent NAD(+) synthetase	nadE
291	Q8REB9	FN1190	FN1190
292	Q8REC2	FN1187	FN1187
293	Q8RED1	FN1177	FN1177
294	Q8RED6	FN1172	FN1172
295	Q8RED7	Acetate kinase	FN1171
296	Q8RED8	L-lactate dehydrogenase	FN1169
297	Q8REE1	Galactose/methyl galactoside import ATP-binding protein mglA	FN1166
298	Q8REE2	FN1165	FN1165
299	Q8REE3	FN1164	FN1164
300	Q8REE4	FN1163	FN1163
301	Q8REE5	FN1162	FN1162
302	Q8REE6	Glutamate racemase	FN1161
303	Q8REE8	fructose-bisphosphatase	glpX
304	Q8REF0	Peptide deformylase	FN1157
305	Q8REF1	FN1156	FN1156
306	Q8REF2	FN1155	FN1155
307	Q8REF4	FN1152	FN1152
308	Q8REF5	FN1151	FN1151
309	Q8REF7	FN1149	FN1149
310	Q8REF9	UPF0597 protein FN1147	FN1147
311	Q8REG1	Glucosamine-6-phosphate deaminase	nagB
312	Q8REG2	FN1141	FN1141
313	Q8REG7	Phosphonates import ATP-binding protein phnC	FN1136
314	Q8REG9	FN1134	FN1134
315	Q8REH0	FN1133	FN1133
316	Q8REH1	Probable nicotinate-nucleotide adenylyltransferase	FN1132
317	Q8REH3	FN1130	FN1130
318	Q8REH4	FN1129	FN1129
319	Q8REH7	FN1125	FN1125
320	Q8REH8	FN1124	FN1124
321	Q8REH9	FN1123	FN1123
322	Q8REI0	FN1122	FN1122
323	Q8REI3	50S ribosomal protein L27	rpmA
324	Q8REI5	50S ribosomal protein L21	FN1117
325	Q8REI7	FN1115	FN1115
326	Q8REI9	FN1113	FN1113
327	Q8REJ0	FN1112	FN1112
328	Q8REJ1	FN1111	FN1111
329	Q8REJ2	FN1110	FN1110
330	Q8REJ3	FN1109	FN1109
331	Q8REJ5	FN1106	FN1106
332	Q8REJ7	Holliday junction ATP-dependent DNA helicase ruvA	FN1104
333	Q8REJ8	FN1103	FN1103
334	Q8REK6	FN1094	FN1094
335	Q8REK9	FN1091	FN1091
336	Q8REL0	UvrABC system protein C	FN1090
337	Q8REL1	UPF0042 protein FN1089	FN1089
338	Q8REL4	FN1085	FN1085
339	Q8REL6	FN1083	FN1083
340	Q8REM0	FN1079	FN1079
341	Q8REM5	FN1074	FN1074
342	Q8REM7	FN1072	FN1072
343	Q8REM8	FN1071	FN1071
344	Q8REM9	Methylenetetrahydrofolate--tRNA-(uracil-5-)-methyltransferase trmFO	FN1070
345	Q8REN0	FN1069	FN1069
346	Q8REN1	FN1068	FN1068
347	Q8REN6	FN1063	FN1063
348	Q8REP3	FN1055	FN1055
349	Q8REQ7	FN1040	FN1040
350	Q8REQ8	FN1039	FN1039
351	Q8RER5	FN1031	FN1031
352	Q8RER6	FN1030	FN1030
353	Q8RER7	Deoxyuridine 5'-triphosphate nucleotidohydrolase	dut
354	Q8RER8	FN1027	FN1027
355	Q8RER9	FN1025	FN1025
356	Q8RES0	FN1024	FN1024
357	Q8RES2	FN1022	FN1022
358	Q8RES4	FN1020	FN1020
359	Q8RES5	FN1019	FN1019
360	Q8RES7	FN1015	FN1015
361	Q8RES8	FN1014	FN1014
362	Q8RET0	FN1011	FN1011
363	Q8RET7	FN1003	FN1003
364	Q8RET8	FN1002	FN1002
365	Q8RET9	Dethiobiotin synthetase	FN1001
366	Q8REU0	FN1000	FN1000
367	Q8REU1	FN0998	FN0998
368	Q8REU6	FN0993	FN0993
369	Q8REU7	FN0992	FN0992
370	Q8REU8	FN0991	FN0991
371	Q8REU9	FN0990	FN0990
372	Q8REV0	FN0989	FN0989
373	Q8REV1	Phosphoribosylaminoimidazole-succinocarboxamide synthase	FN0988
374	Q8REV2	FN0987	FN0987
375	Q8REV3	Phosphoribosylformylglycinamidine cyclo-ligase	FN0986
376	Q8REV4	FN0985	FN0985
377	Q8REV6	Bifunctional purine biosynthesis protein purH	purH
378	Q8REV7	Phosphoribosylamine--glycine ligase	FN0981
379	Q8REW0	FN0978	FN0978
380	Q8REW4	FN0973	FN0973
381	Q8REX0	FN0965	FN0965
382	Q8REX7	FN0957	FN0957
383	Q8REY1	FN0953	FN0953
384	Q8REY3	FN0951	FN0951
385	Q8REY5	FN0949	FN0949
386	Q8REY6	FN0948	FN0948
387	Q8REY9	FN0944	FN0944
388	Q8REZ0	FN0941	FN0941
389	Q8REZ6	Chorismate synthase	FN0934
390	Q8REZ7	FN0933	FN0933
391	Q8RF00	FN0930	FN0930
392	Q8RF01	FN0929	FN0929
393	Q8RF02	FN0928	FN0928
394	Q8RF04	FN0926	FN0926
395	Q8RF12	FN0915	FN0915
396	Q8RF13	FN0914	FN0914
397	Q8RF15	FN0909	FN0909
398	Q8RF16	FN0908	FN0908
399	Q8RF17	FN0907	FN0907
400	Q8RF18	Glycerol-3-phosphate dehydrogenase [NAD(P)+]	gpsA
401	Q8RF21	FN0903	FN0903
402	Q8RF22	FN0902	FN0902
403	Q8RF23	FN0901	FN0901
404	Q8RF24	FN0899	FN0899
405	Q8RF30	FN0892	FN0892
406	Q8RF33	FN0888	FN0888
407	Q8RF34	FN0886	FN0886
408	Q8RF37	FN0884	FN0884
409	Q8RF38	FN0882	FN0882
410	Q8RF40	FN0880	FN0880
411	Q8RF42	FN0878	FN0878
412	Q8RF43	FN0877	FN0877
413	Q8RF44	FN0876	FN0876
414	Q8RF47	Bifunctional 3-dehydroquinate synthase/phosphatase	FN0871
415	Q8RF48	FN0870	FN0870
416	Q8RF49	FN0869	FN0869
417	Q8RF50	FN0868	FN0868
418	Q8RF51	FN0867	FN0867
419	Q8RF52	FN0866	FN0866
420	Q8RF58	FN0860	FN0860
421	Q8RF60	FN0858	FN0858
422	Q8RF62	1,4-alpha-glucan-branching enzyme	FN0856
423	Q8RF63	Glucose-1-phosphate adenylyltransferase	glgC
424	Q8RF64	FN0854	FN0854
425	Q8RF65	Glycogen synthase	FN0853
426	Q8RF67	FN0851	FN0851
427	Q8RF69	FN0849	FN0849
428	Q8RF76	FN0841	FN0841
429	Q8RF80	FN0837	FN0837
430	Q8RF88	FN0828	FN0828
431	Q8RF89	FN0827	FN0827
432	Q8RF93	FN0823	FN0823
433	Q8RF94	Shikimate kinase	FN0822
434	Q8RF96	FN0820	FN0820
435	Q8RF98	FN0818	FN0818
436	Q8RFA0	FN0816	FN0816
437	Q8RFA1	FN0815	FN0815
438	Q8RFA2	FN0814	FN0814
439	Q8RFA7	FN0808	FN0808
440	Q8RFA8	3-deoxy-manno-octulosonate cytidylyltransferase	FN0807
441	Q8RFB0	FN0804	FN0804
442	Q8RFB1	FN0802	FN0802
443	Q8RFB2	FN0801	FN0801
444	Q8RFB3	FN0800	FN0800
445	Q8RFB4	FN0799	FN0799
446	Q8RFB5	Fructose-1,6-bisphosphatase class 3	FN0798
447	Q8RFB7	FN0796	FN0796
448	Q8RFC1	FN0792	FN0792
449	Q8RFC4	FN0789	FN0789
450	Q8RFC6	FN0785	FN0785
451	Q8RFC7	FN0784	FN0784
452	Q8RFD1	GTP-binding protein lepA	FN0777
453	Q8RFD6	FN0770	FN0770
454	Q8RFD7	FN0769	FN0769
455	Q8RFD8	FN0768	FN0768
456	Q8RFE0	Large-conductance mechanosensitive channel	FN0766
457	Q8RFE2	FN0763	FN0763
458	Q8RFE4	Type III pantothenate kinase	FN0761
459	Q8RFE6	Maf-like protein FN0759	FN0759
460	Q8RFE7	FN0758	FN0758
461	Q8RFE8	FN0757	FN0757
462	Q8RFE9	Pseudouridine synthase	FN0756
463	Q8RFF0	Proline iminopeptidase	FN0752
464	Q8RFF1	FN0751	FN0751
465	Q8RFF8	FN0743	FN0743
466	Q8RFG5	FN0735	FN0735
467	Q8RFG8	FN0730	FN0730
468	Q8RFG9	2,3-bisphosphoglycerate-dependent phosphoglycerate mutase	FN0729
469	Q8RFH3	FN0725	FN0725
470	Q8RFH4	FN0724	FN0724
471	Q8RFI0	Pseudouridine synthase	FN0717
472	Q8RFI5	FN0711	FN0711
473	Q8RFI7	FN0709	FN0709
474	Q8RFI8	FN0708	FN0708
475	Q8RFI9	FN0707	FN0707
476	Q8RFJ0	FN0706	FN0706
477	Q8RFJ1	FN0705	FN0705
478	Q8RFJ3	FN0703	FN0703
479	Q8RFJ5	FN0700	FN0700
480	Q8RFJ6	FN0699	FN0699
481	Q8RFJ7	Putative Holliday junction resolvase	FN0698
482	Q8RFJ8	Alanyl-tRNA synthetase	alaS
483	Q8RFK0	FN0695	FN0695
484	Q8RFK2	DNA mismatch repair protein mutS	FN0693
485	Q8RFK3	FN0692	FN0692
486	Q8RFL0	FN0685	panF
487	Q8RFL4	FN0681	FN0681
488	Q8RFL5	FN0680	FN0680
489	Q8RFL6	FN0678	FN0678
490	Q8RFL9	FN0673	FN0673
491	Q8RFM1	FN0671	FN0671
492	Q8RFM2	FN0670	FN0670
493	Q8RFM3	FN0669	FN0669
494	Q8RFM4	FN0668	FN0668
495	Q8RFM5	FN0667	FN0667
496	Q8RFM8	FN0664	FN0664
497	Q8RFN2	Methionine import ATP-binding protein metN	metN
498	Q8RFN4	FN0658	FN0658
499	Q8RFN7	Phosphoglycerate kinase	pgk
500	Q8RFN9	FN0652	FN0652
501	Q8RFP0	FN0651	FN0651
502	Q8RFP1	FN0650	FN0650
503	Q8RFP5	Porphobilinogen deaminase	hemC
504	Q8RFP6	FN0644	FN0644
505	Q8RFQ4	FN0634	FN0634
506	Q8RFQ5	FN0633	FN0633
507	Q8RFQ7	FN0631	FN0631
508	Q8RFR0	FN0628	FN0628
509	Q8RFR3	FN0625	FN0625
510	Q8RFR4	FN0624	FN0624
511	Q8RFR8	FN0619	FN0619
512	Q8RFR9	FN0618	FN0618
513	Q8RFS0	FN0617	FN0617
514	Q8RFS2	FN0615	FN0615
515	Q8RFS3	FN0614	FN0614
516	Q8RFS6	Threonyl-tRNA synthetase	thrS
517	Q8RFS8	SsrA-binding protein	smpB
518	Q8RFS9	FN0608	FN0608
519	Q8RFT0	FN0607	FN0607
520	Q8RFT2	FN0605	FN0605
521	Q8RFT3	FN0604	FN0604
522	Q8RFT4	FN0603	FN0603
523	Q8RFT9	FN0598	FN0598
524	Q8RFU0	FN0597	FN0597
525	Q8RFU1	FN0596	FN0596
526	Q8RFU2	Acyl-[acyl-carrier-protein]--UDP-N-acetylglucosamine O-acyltransferase	FN0595
527	Q8RFU4	FN0590	FN0590
528	Q8RFU5	FN0589	FN0589
529	Q8RFU8	FN0585	FN0585
530	Q8RFV0	Lipoprotein-releasing system ATP-binding protein lolD	FN0582
531	Q8RFV1	FN0581	FN0581
532	Q8RFV2	FN0580	FN0580
533	Q8RFW0	FN0571	FN0571
534	Q8RFW9	FN0561	FN0561
535	Q8RFX0	FN0559	FN0559
536	Q8RFX5	FN0554	FN0554
537	Q8RFX8	Probable O-sialoglycoprotein endopeptidase	FN0549
538	Q8RFY0	Protein recA	recA
539	Q8RFY1	FN0546	FN0546
540	Q8RFY2	FN0545	FN0545
541	Q8RFY3	FN0544	FN0544
542	Q8RFY4	FN0543	FN0543
543	Q8RFY7	Glutamate-1-semialdehyde 2,1-aminomutase	FN0540
544	Q8RFY8	FN0538	FN0538
545	Q8RFY9	FN0537	FN0537
546	Q8RFZ0	FN0536	FN0536
547	Q8RFZ1	FN0535	FN0535
548	Q8RFZ3	UPF0324 membrane protein FN0533	FN0533
549	Q8RFZ7	FN0528	FN0528
550	Q8RFZ8	FN0527	FN0527
551	Q8RFZ9	Ribosomal RNA large subunit methyltransferase N	FN0526
552	Q8RG00	FN0525	FN0525
553	Q8RG06	FN0516	FN0516
554	Q8RG07	FN0515	FN0515
555	Q8RG10	FN0512	FN0512
556	Q8RG11	FN0511	FN0511
557	Q8RG14	Arginyl-tRNA synthetase	FN0506
558	Q8RG16	FN0504	FN0504
559	Q8RG17	FN0503	FN0503
560	Q8RG22	FN0497	FN0497
561	Q8RG24	FN0495	FN0495
562	Q8RG25	FN0494	FN0494
563	Q8RG28	FN0491	FN0491
564	Q8RG30	FN0488	FN0488
565	Q8RG31	FN0487	FN0487
566	Q8RG32	FN0486	FN0486
567	Q8RG35	Uracil phosphoribosyltransferase	upp
568	Q8RG36	50S ribosomal protein L31	FN0482
569	Q8RG39	FN0479	FN0479
570	Q8RG40	4-hydroxy-3-methylbut-2-en-1-yl diphosphate synthase	FN0478
571	Q8RG41	FN0477	FN0477
572	Q8RG42	FNP_1740; FN0476	rho
573	Q8RG43	(Dimethylallyl)adenosine tRNA methylthiotransferase miaB	FN0475
574	Q8RG44	FN0474	FN0474
575	Q8RG46	FN0472	FN0472
576	Q8RG47	FN0471	FN0471
577	Q8RG49	FN0469	FN0469
578	Q8RG50	FN0468	FN0468
579	Q8RG52	Lysyl-tRNA synthetase	FN0466
580	Q8RG55	Ribosomal RNA large subunit methyltransferase H	FN0463
581	Q8RG56	FN0462	FN0462
582	Q8RG57	FN0461	FN0461
583	Q8RG58	Delta-aminolevulinic acid dehydratase	FN0460
584	Q8RG63	FN0454	FN0454
585	Q8RG64	FN0453	FN0453
586	Q8RG65	Glucosamine--fructose-6-phosphate aminotransferase [isomerizing]	FN0452
587	Q8RG70	FN0447	FN0447
588	Q8RG76	FN0438	FN0438
589	Q8RG77	FN0437	FN0437
590	Q8RG79	FN0435	FN0435
591	Q8RG80	50S ribosomal protein L19	rplS
592	Q8RG83	Orotidine 5'-phosphate decarboxylase	FN0426
593	Q8RG85	Dihydroorotate dehydrogenase	FN0424
594	Q8RG86	Carbamoyl-phosphate synthase large chain	carB
595	Q8RG87	Carbamoyl-phosphate synthase small chain	FN0421
596	Q8RG88	Dihydroorotase	pyrC
597	Q8RG89	Aspartate carbamoyltransferase	pyrB
598	Q8RG95	FN0413	FN0413
599	Q8RG96	Recombination protein recR	FN0412
600	Q8RG98	6-phosphofructokinase	pfkA
601	Q8RG99	Acetyl-coenzyme A carboxylase carboxyl transferase subunit alpha	FN0409
602	Q8RGA0	FN0408	FN0408
603	Q8RGA2	Alanine racemase	FN0406
604	Q8RGA3	Tryptophanyl-tRNA synthetase	FN0405
605	Q8RGA6	FN0400	FN0400
606	Q8RGA7	FN0399	FN0399
607	Q8RGA8	FN0398	FN0398
608	Q8RGA9	FN0397	FN0397
609	Q8RGB0	FN0396	FN0396
610	Q8RGB1	FN0395	FN0395
611	Q8RGB3	FN0393	FN0393
612	Q8RGB4	FN0391	FN0391
613	Q8RGB7	FN0387	FN0387
614	Q8RGC1	FN0383	FN0383
615	Q8RGC4	FN0380	FN0380
616	Q8RGC6	FN0378	FN0378
617	Q8RGC7	FN0377	FN0377
618	Q8RGC8	Fe(3+) ions import ATP-binding protein fbpC	FN0376
619	Q8RGC9	FN0375	FN0375
620	Q8RGD1	FN0370	FN0370
621	Q8RGD2	FN0369	FN0369
622	Q8RGD3	FN0368	FN0368
623	Q8RGD6	ATP synthase subunit a	FN0364
624	Q8RGD7	ATP synthase subunit c	FN0363
625	Q8RGD8	ATP synthase subunit b	FN0362
626	Q8RGE0	ATP synthase subunit alpha	FN0360
627	Q8RGE1	ATP synthase gamma chain	FN0359
628	Q8RGE2	ATP synthase subunit beta	FN0358
629	Q8RGE3	ATP synthase epsilon chain	FN0357
630	Q8RGE5	S-adenosylmethionine synthetase	FN0355
631	Q8RGE7	FN0352	FN0352
632	Q8RGF0	D-tyrosyl-tRNA(Tyr) deacylase	FN0349
633	Q8RGF1	Nicotinate phosphoribosyltransferase	FN0348
634	Q8RGF2	Phosphatidylserine decarboxylase proenzyme	FN0347
635	Q8RGF4	FN0345	FN0345
636	Q8RGF6	Peptidyl-prolyl cis-trans isomerase	FN0342
637	Q8RGG3	FN0335	FN0335
638	Q8RGG4	FN0334	FN0334
639	Q8RGG5	FN0333	FN0333
640	Q8RGG6	FN0332	FN0332
641	Q8RGG8	30S ribosomal protein S9	FN0330
642	Q8RGG9	50S ribosomal protein L13	rplM
643	Q8RGH0	FN0328	FN0328
644	Q8RGH1	50S ribosomal protein L35	FN0326
645	Q8RGH2	50S ribosomal protein L20	rplT
646	Q8RGH3	Fructose-bisphosphate aldolase class 1	FN0322
647	Q8RGH4	Chaperone protein htpG	FN0321
648	Q8RGH5	FN0320	FN0320
649	Q8RGH8	Tryptophan synthase beta chain	FN0317
650	Q8RGI0	FN0315	FN0315
651	Q8RGI2	FN0311	FN0311
652	Q8RGI3	FN0310	FN0310
653	Q8RGI4	FN0309	FN0309
654	Q8RGI5	FN0308	FN0308
655	Q8RGI6	FN0307	FN0307
656	Q8RGI7	FN0306	FN0306
657	Q8RGJ1	FN0302	FN0302
658	Q8RGJ2	FN0301	FN0301
659	Q8RGJ4	Aspartyl-tRNA synthetase	FN0299
660	Q8RGJ5	Histidyl-tRNA synthetase	FN0298
661	Q8RGJ6	FN0297	FN0297
662	Q8RGJ7	FN0296	FN0296
663	Q8RGJ8	FN0295	FN0295
664	Q8RGJ9	FN0294	FN0294
665	Q8RGK1	FN0292	FN0292
666	Q8RGK2	FN0291	FN0291
667	Q8RGK5	FN0288	FN0288
668	Q8RGK8	Ribosome maturation factor rimM	FN0284
669	Q8RGL0	FN0281	FN0281
670	Q8RGL2	FN0279	FN0279
671	Q8RGL3	FN0278	FN0278
672	Q8RGL8	FN0273	FN0273
673	Q8RGL9	FN0272	FN0272
674	Q8RGM0	FN0271	FN0271
675	Q8RGM1	GTP-binding protein era homolog	FN0270
676	Q8RGM3	FN0268	FN0268
677	Q8RGM4	Probable inorganic polyphosphate/ATP-NAD kinase	FN0267
678	Q8RGM5	FN0266	FN0266
679	Q8RGM9	FN0262	FN0262
680	Q8RGN0	FN0261	FN0261
681	Q8RGN3	FN0258	FN0258
682	Q8RGN7	FN0254	FN0254
683	Q8RGN8	FN0253	FN0253
684	Q8RGP1	FN0245	FN0245
685	Q8RGP3	FN0243	FN0243
686	Q8RGP4	FNP_0273; FN0242	trkA
687	Q8RGP5	FN0241	FN0241
688	Q8RGP6	Thymidylate synthase	FN0240
689	Q8RGP9	FN0237	FN0237
690	Q8RGQ1	FN0235	FN0235
691	Q8RGQ3	FN0233	FN0233
692	Q8RGQ8	FN0228	FN0228
693	Q8RGQ9	FN0227	FN0227
694	Q8RGR0	4-hydroxythreonine-4-phosphate dehydrogenase	pdxA
695	Q8RGR1	FN0225	FN0225
696	Q8RGR2	UvrABC system protein B	FN0224
697	Q8RGR4	FN0222	FN0222
698	Q8RGR5	FN0221	FN0221
699	Q8RGR6	FN0219	FN0219
700	Q8RGR9	FN0216	FN0216
701	Q8RGS0	Crossover junction endodeoxyribonuclease ruvC	ruvC
702	Q8RGS1	FN0213	FN0213
703	Q8RGS8	FN0204	FN0204
704	Q8RGT0	FN0202	FN0202
705	Q8RGT4	FN0195	FN0195
706	Q8RGT5	FN0194	FN0194
707	Q8RGT6	FN0193	FN0193
708	Q8RGT7	FN0192	FN0192
709	Q8RGT8	FN0189	FN0189
710	Q8RGT9	FN0188	FN0188
711	Q8RGU0	FN0187	FN0187
712	Q8RGU1	FN0186	FN0186
713	Q8RGU4	FN0183	FN0183
714	Q8RGU5	FN0182	FN0182
715	Q8RGV1	FN0176	FN0176
716	Q8RGV3	FN0174	FN0174
717	Q8RGV7	GTP-binding protein engA	engA
718	Q8RGW3	FN0164	FN0164
719	Q8RGW4	FN0163	FN0163
720	Q8RGW5	FN0162	FN0162
721	Q8RGW6	FN0161	FN0161
722	Q8RGW7	FN0160	FN0160
723	Q8RGX0	DNA repair protein radA	FN0157
724	Q8RGX1	Phosphopantetheine adenylyltransferase	FN0156
725	Q8RGX3	Ribonuclease 3	FN0152
726	Q8RGX4	FN0151	FN0151
727	Q8RGX5	Acyl carrier protein	FN0150
728	Q8RGX6	FN0149	FN0149
729	Q8RGX7	3-oxoacyl-[acyl-carrier-protein] synthase 3	FN0148
730	Q8RGX8	Fatty acid/phospholipid synthesis protein plsX	FN0147
731	Q8RGY8	FN0137	FN0137
732	Q8RGZ3	FN0132	FN0132
733	Q8RGZ5	FN0130	FN0130
734	Q8RH02	FN0119	FN0119
735	Q8RH03	Chaperone protein dnaJ	FN0118
736	Q8RH04	FN0117	FN0117
737	Q8RH05	Chaperone protein dnaK	FN0116
738	Q8RH07	Protein grpE	FN0114
739	Q8RH08	Heat-inducible transcription repressor hrcA	FN0113
740	Q8RH11	Seryl-tRNA synthetase	FN0110
741	Q8RH14	FN0107	FN0107
742	Q8RH17	FN0103	FN0103
743	Q8RH18	Ribonucleoside-diphosphate reductase	FN0102
744	Q8RH20	FN0100	FN0100
745	Q8RH21	FN0099	FN0099
746	Q8RH23	FN0093	FN0093
747	Q8RH31	FN0084	FN0084
748	Q8RH34	FN0081	FN0081
749	Q8RH38	FN0076	FN0076
750	Q8RH41	FN0073	FN0073
751	Q8RH42	FN0072	FN0072
752	Q8RH43	GTP cyclohydrolase 1	folE
753	Q8RH44	Glycyl-tRNA synthetase beta subunit	FN0070
754	Q8RH45	Glycyl-tRNA synthetase alpha subunit	glyQ
755	Q8RH46	Lipoprotein signal peptidase	FN0068
756	Q8RH47	Isoleucyl-tRNA synthetase	FN0067
757	Q8RH48	FN0065	FN0065
758	Q8RH53	FN0060	FN0060
759	Q8RH54	FN0059	FN0059
760	Q8RH55	FN0057	FN0057
761	Q8RH56	FN0055	FN0055
762	Q8RH57	Tyrosyl-tRNA synthetase	FN0054
763	Q8RH60	FN0050	FN0050
764	Q8RH63	FN0047	FN0047
765	Q8RH64	3-dehydroquinate dehydratase	FN0046
766	Q8RH65	FN0045	FN0045
767	Q8RH68	FN0042	FN0042
768	Q8RH70	Asparaginyl-tRNA synthetase	asnC
769	Q8RH71	FN0039	FN0039
770	Q8RH90	FN0019	FN0019
771	Q8RH98	FN0011	FN0011
772	Q8RH99	FN0010	FN0010
773	Q8RHA0	FN0009	FN0009
774	Q8RHA1	tRNA uridine 5-carboxymethylaminomethyl modification enzyme mnmG 1	FN0007
775	Q8RHA2	tRNA modification GTPase mnmE	trmE
776	Q8RHA3	FN0005	FN0005
777	Q8RHA4	Inner membrane protein oxaA	FN0004
778	Q8RHA5	UPF0161 protein FN0003	FN0003
779	Q8RHA6	Ribonuclease P protein component	FN0002
780	Q8RHA9	FN2128	FN2128
781	Q8RHB1	DNA gyrase subunit B	FN2126
782	Q8RHB2	FN2125	FN2125
783	Q8RHB4	Phenylalanyl-tRNA synthetase alpha chain	FN2123
784	Q8RHB5	Phenylalanyl-tRNA synthetase beta chain	FN2122
785	Q8RHC8	FN2109	FN2109
786	Q8RHD0	Galactokinase	FN2107
787	Q8RHD5	FN2102	FN2102
788	Q8RHD8	FN2099	FN2099
789	Q8RHD9	FN2098	FN2098
790	Q8RHE2	FN2095	FN2095
791	Q8RHE3	FN2094	FN2094
792	Q8RHF1	FN2086	FN2086
793	Q8RHF9	FN2077	FN2077
794	Q8RHG0	FN2076	FN2076
795	Q8RHG6	FN2069	FN2069
796	Q8RHG7	FN2067	FN2067
797	Q8RHH1	FN2058	FN2058
798	Q8RHH2	FN2057	FN2057
799	Q8RHH3	FN2056	FN2056
800	Q8RHH5	Glucose-6-phosphate isomerase	pgi
801	Q8RHH7	FN2047	FN2047
802	Q8RHH8	FN2045	FN2045
803	Q8RHH9	50S ribosomal protein L33	FN2044
804	Q8RHI1	Transcription antitermination protein nusG	FN2041
805	Q8RHI2	50S ribosomal protein L11	FN2040
806	Q8RHI3	50S ribosomal protein L1	rplA
807	Q8RHI4	50S ribosomal protein L10	FN2038
808	Q8RHI5	50S ribosomal protein L7/L12	FN2037
809	Q8RHI6	DNA-directed RNA polymerase subunit beta	FN2036
810	Q8RHI7	DNA-directed RNA polymerase subunit beta'	FN2035
811	Q8RHI8	FN2034	FN2034
812	Q8RHI9	Guanylate kinase	gmk
813	Q8RHJ1	FN2031	FN2031
814	Q8RHJ4	FN2023	FN2023
815	Q8RHJ5	FNP_2330; FN2022	nusA
816	Q8RHJ7	Ribosome-binding factor A	FN2019
817	Q8RHJ8	ATP-dependent Clp protease proteolytic subunit	FN2016
818	Q8RHJ9	ATP-dependent Clp protease ATP-binding subunit clpX	clpX
819	Q8RHK0	ATP-dependent protease La	FN2014
820	Q8RHK1	Probable GTP-binding protein engB	engB
821	Q8RHK3	Valyl-tRNA synthetase	FN2011
822	Q8RHK4	FN2010	FN2010
823	Q8RHK6	FN2008	FN2008
824	Q8RHK7	Glutathione peroxidase	FN2007
825	Q8RHK9	Cobalt import ATP-binding protein cbiO 2	FN2005
826	Q8RHL0	Cobalt import ATP-binding protein cbiO 1	FN2004
827	Q8RHL8	FN1996	FN1996
828	Q8RHM1	FN1993	FN1993
829	Q8RHM2	Ribose-phosphate pyrophosphokinase	FN1992
830	Q8RHM3	Bifunctional protein glmU	FN1991
831	Q8RHM4	FN1990	FN1990
832	Q8RHM5	Transporter	FN1989
833	Q8RHN0	FN1984	FN1984
834	Q8RHN4	30S ribosomal protein S15	FN1979
835	Q8RHN5	tRNA(Ile)-lysidine synthase	FN1977
836	Q8RHN6	FN1975	FN1975
837	Q8RHN7	FN1973	FN1973
838	Q8RHN9	FN1971	FN1971
839	Q8RHP1	FN1969	FN1969
840	Q8RHP2	FN1968	FN1968
841	Q8RHQ0	FN1953	FN1953
842	Q8RHQ3	FN1949	FN1949
843	Q8RHQ5	Transporter	FN1944
844	Q8RHQ7	FN1942	FN1942
845	Q8RHQ8	Chaperone protein clpB	FN1941
846	Q8RHQ9	FN1940	FN1940
847	Q8RHR7	Dephospho-CoA kinase	FN1932
848	Q8RHR8	FN1930	FN1930
849	Q8RHS2	FN1926	FN1926
850	Q8RHS3	FN1925	FN1925
851	Q8RHS4	FN1924	FN1924
852	Q8RHS5	FN1923	FN1923
853	Q8RHS7	FN1921	FN1921
854	Q8RHS8	FN1918	obgE
855	Q8RHT2	2',3'-cyclic-nucleotide 2'-phosphodiesterase	FN1913
856	Q8RHT4	FN1911	FN1911
857	Q8RHT5	FN1910	FN1910
858	Q8RHT7	FN1907	FN1907
859	Q8RHT8	Probable cytosol aminopeptidase	FN1906
860	Q8RHT9	FN1905	FN1905
861	Q8RHU0	FN1904	FN1904
862	Q8RHU1	FN1903	FN1903
863	Q8RHU2	FN1902	FN1902
864	Q8RHU4	FN1899	FN1899
865	Q8RHU5	FN1898	FN1898
866	Q8RHU9	FN1894	FN1894
867	Q8RHV1	FN1893	FN1893
868	Q8RHV5	FN1888	FN1888
869	Q8RHW1	30S ribosomal protein S20	FN1879
870	Q8RHW3	FN1877	FN1877
871	Q8RHW4	FN1876	FN1876
872	Q8RHW5	FN1875	FN1875
873	Q8RHW6	FN1874	FN1874
874	Q8RHW7	FN1873	FN1873
875	Q8RHX4	FN1866	FN1866
876	Q8RHX6	FN1864	FN1864
877	Q8RHX9	FN1861	FN1861
878	Q8RHY0	FN1860	FN1860
879	Q8RHY2	FN1858	FN1858
880	Q8RHY3	FN1857	FN1857
881	Q8RHY4	FN1856	FN1856
882	Q8RHY9	Nucleoside-triphosphatase	FN1851
883	Q8RHZ0	FN1850	FN1850
884	Q8RHZ2	FN1847	FN1847
885	Q8RHZ7	FN1841	FN1841
886	Q8RHZ9	Glycerol kinase	glpK
887	Q8RI04	FN1834	FN1834
888	Q8RI07	FN1831	FN1831
889	Q8RI08	FN1830	FN1830
890	Q8RI10	50S ribosomal protein L9	FN1828
891	Q8RI12	FN1824	FN1824
892	Q8RI16	FN1820	FN1820
893	Q8RI17	FN1819	FN1819
894	Q8RI19	FN1817	FN1817
895	Q8RI23	FN1813	FN1813
896	Q8RI24	FN1812	FN1812
897	Q8RI25	FN1811	FN1811
898	Q8RI26	FN1810	FN1810
899	Q8RI27	FN1809	FN1809
900	Q8RI32	FN1804	FN1804
901	Q8RI36	FN1800	FN1800
902	Q8RI37	FN1799	FN1799
903	Q8RI38	FN1798	FN1798
904	Q8RI39	Spermidine/putrescine import ATP-binding protein potA	FN1797
905	Q8RI41	FN1795	FN1795
906	Q8RI42	FN1794	FN1794
907	Q8RI43	FN1793	FN1793
908	Q8RI45	FN1790	FN1790
909	Q8RI46	FN1789	FN1789
910	Q8RI47	FN1787	FN1787
911	Q8RI50	FN1783	FN1783
912	Q8RI51	FN1782	FN1782
913	Q8RI52	4-hydroxy-3-methylbut-2-enyl diphosphate reductase	FN1781
914	Q8RI54	Pyruvate kinase	FN1765
915	Q8RI55	Enolase	FN1764
916	Q8RI57	UPF0246 protein FN1762	FN1762
917	Q8RI58	FN1759	FN1759
918	Q8RI59	Thiamine-phosphate pyrophosphorylase	FN1758
919	Q8RI60	Thiamine biosynthesis protein thiC	FN1757
920	Q8RI61	FN1756	FN1756
921	Q8RI62	FN1755	FN1755
922	Q8RI63	Thiazole biosynthesis protein thiG	thiG
923	Q8RI65	FN1752	FN1752
924	Q8RI66	FN1747	FN1747
925	Q8RI67	FN1746	FN1746
926	Q8RI68	FN1745	FN1745
927	Q8RI70	FN1743	FN1743
928	Q8RI78	FN1735	FN1735
929	Q8RI79	V-type ATP synthase beta chain	FN1734
930	Q8RI82	FN1731	FN1731
931	Q8RI85	FN1726	FN1726
932	Q8RI86	FN1725	FN1725
933	Q8RI87	FN1724	FN1724
934	Q8RI88	tRNA uridine 5-carboxymethylaminomethyl modification enzyme mnmG 2	FN1723
935	Q8RI89	Ribosomal RNA small subunit methyltransferase G	FN1722
936	Q8RI93	Protein translocase subunit secA	secA
937	Q8RI94	DNA ligase	FN1717
938	Q8RIA0	FN1709	FN1709
939	Q8RIA1	Polyribonucleotide nucleotidyltransferase	FN1708
940	Q8RIA2	FN1707	FN1707
941	Q8RIA3	FN1706	FN1706
942	Q8RIA5	ADP-L-glycero-D-manno-heptose-6-epimerase	FN1703
943	Q8RIA6	Undecaprenyl-diphosphatase	uppP
944	Q8RIA7	FN1701	FN1701
945	Q8RIA9	FN1699	FN1699
946	Q8RIB0	FN1698	FN1698
947	Q8RIB3	FN1691	FN1691
948	Q8RIB5	FN1687	FN1687
949	Q8RIB7	FN1685	FN1685
950	Q8RIB9	FN1682	FN1682
951	Q8RIC1	FN1680	FN1680
952	Q8RIC9	FN1672	FN1672
953	Q8RID4	dTDP-glucose 4,6-dehydratase	FN1667
954	Q8RIE0	UPF0082 protein FN1661	FN1661
955	Q8RIE2	Prolyl-tRNA synthetase	FN1658
956	Q8RIE3	30S ribosomal protein S6	FN1657
957	Q8RIE4	30S ribosomal protein S18	FN1656
958	Q8RIE6	FN1654	FN1654
959	Q8RIE7	FN1653	FN1653
960	Q8RIE8	FN1652	FN1652
961	Q8RIE9	FN1651	FN1651
962	Q8RIF0	FN1650	FN1650
963	Q8RIF1	FN1649	FN1649
964	Q8RIF2	FN1648	FN1648
965	Q8RIF4	30S ribosomal protein S10	FN1646
966	Q8RIF5	50S ribosomal protein L3	FN1645
967	Q8RIF6	50S ribosomal protein L4	rplD
968	Q8RIF7	50S ribosomal protein L23	FN1643
969	Q8RIF8	50S ribosomal protein L2	rplB
970	Q8RIF9	30S ribosomal protein S19	FN1641
971	Q8RIG0	50S ribosomal protein L22	FN1640
972	Q8RIG1	30S ribosomal protein S3	FN1639
973	Q8RIG2	50S ribosomal protein L16	rplP
974	Q8RIG3	50S ribosomal protein L29	FN1637
975	Q8RIG4	30S ribosomal protein S17	FN1636
976	Q8RIG5	50S ribosomal protein L14	FN1635
977	Q8RIG6	50S ribosomal protein L24	FN1633
978	Q8RIG6	50S ribosomal protein L24	FN1634
979	Q8RIG8	50S ribosomal protein L5	rplE
980	Q8RIG9	30S ribosomal protein S14	FN1631
981	Q8RIH0	30S ribosomal protein S8	FN1630
982	Q8RIH1	50S ribosomal protein L6	rplF
983	Q8RIH2	50S ribosomal protein L18	FN1628
984	Q8RIH3	30S ribosomal protein S5	FN1627
985	Q8RIH4	50S ribosomal protein L30	FN1626
986	Q8RIH5	50S ribosomal protein L15	FN1625
987	Q8RIH6	FNP_1051; FN1624	secY
988	Q8RIH7	30S ribosomal protein S2	rpsB
989	Q8RII1	N utilization substance protein B homolog	nusB
990	Q8RII3	FN1614	FN1614
991	Q8RII4	FN1613	FN1613
992	Q8RII6	FN1610	FN1610
993	Q8RII7	FN1609	FN1609
994	Q8RII8	Cytidylate kinase	FN1607
995	Q8RIJ5	Peptidyl-tRNA hydrolase	FN1597
996	Q8RIJ6	FN1596	FN1596
997	Q8RIJ7	FN1594	FN1594
998	Q8RIJ8	FN1593	FN1593
999	Q8RIJ9	FN1591	FN1591
1000	Q8RIK1	FN1589	FN1589
1001	Q8RIK3	FN1586	FN1586
1002	Q8RIK8	MutS2 protein	FN1581
1003	Q8RIK9	Cysteinyl-tRNA synthetase	FN1579
1004	Q8RIL1	FN1577	FN1577
1005	Q8RIL2	FN1576	FN1576
1006	Q8RIL3	UPF0213 protein FN1575	FN1575
1007	Q8RIL5	FN1562	FN1562
1008	Q8RIL6	FN1561	FN1561
1009	Q8RIL9	30S ribosomal protein S12	rpsL
1010	Q8RIM0	30S ribosomal protein S7	FN1557
1011	Q8RIM1	FN1554	FN1554
1012	Q8RIM6	FN1549	FN1549
1013	Q8RIM8	FN1547	FN1547
1014	Q8RIM9	FN1545	FN1545
1015	Q8RIN0	FN1541	FN1541
1016	Q8RIN1	FN1540	FN1540
1017	Q8RIN5	FN1536	FN1536
1018	Q8RIN6	FN1535	FN1535
1019	Q8RIN7	FN1534	FN1534
1020	Q8RIN8	FN1533	FN1533
1021	Q8RIP0	FN1531	FN1531
1022	Q8RIP1	FN1530	FN1530
1023	Q8RIP5	FN1526	FN1526
1024	Q8RIP6	FN1525	FN1525
1025	Q8RIP7	FN1524	FN1524
1026	Q8RIP8	FN1523	FN1523
1027	Q8RIP9	FN1522	FN1522
1028	Q8RIQ0	FN1521	FN1521
1029	Q8RIQ1	UDP-N-acetylglucosamine 1-carboxyvinyltransferase	FN1520
1030	Q8RIQ2	FN1518	FN1518
1031	Q8RIQ3	Leucyl-tRNA synthetase	FN1517
1032	Q8RIR1	FN1508	FN1508
1033	Q8RIR2	FN1507	FN1507
1034	Q8RIR3	FN1506	FN1506
1035	Q8RIR4	6,7-dimethyl-8-ribityllumazine synthase	FN1505
1036	Q8RIR5	FN1504	FN1504
1037	Q8RIR6	FN1503	FN1503
1038	Q8RIR7	FN1502	FN1502
1039	Q8RIR8	FN1501	FN1501
1040	Q8RIR9	FN1500	FN1500
1041	Q8RIS0	FN1499	FN1499

## Sheet: Table S2
				List of Virulence factors from VFDB search and Literature - 233 Proteins
Virulence Factors from VFDB search - A Total of 121 proteins
	List of Virulence Factors redudant to Essential Proteins List - 108 Proteins							Non-redundant Virulence Factors from VFDB - 13 Proteins
		S. No.	UniProt ID	Protein Name	Gene				S. No.	UniProt ID	Protein Name	Gene
		1	Q8R5V7	Guanosine-3',5'-bis(Diphosphate) 3'-pyrophosphohydrolase	FN1482				1	Q8R5W3	Polysaccharide biosynthesis protein	FN1241
		2	Q8R632	Glycosyl transferase	FN1243				2	Q8R662	Gamma-polyglutamic acid synthetase	FN0937
		3	Q8R677	Oxygen-independent coproporphyrinogen III oxidase	FN0771				3	Q8REE7	SWF/SNF family helicase	FN1160
		4	Q8R6A2	Phosphoheptose isomerase	gmhA				4	Q8RFL3	Fibronectin-binding protein-like protein A	FN0682
		5	Q8R6C2	NADPH-dependent butanol dehydrogenase	FN0092				5	Q8RFX6	Probable D-serine dehydratase	SDHD
		6	Q8R6E8	ADP-heptose synthase	FN1786				6	Q8RFY5	Beta 1,4 glucosyltransferase	FN0542
		7	Q8R6F7	UDP-N-acetylglucosamine 4,6-dehydratase	FN1696				7	Q8RGK1	Hemolysin activator protein	FN0292
		8	Q8R6F8	Probable quinovosaminephosphotransferae	FN1695				8	Q8RGZ4	Hemolysin activator protein	FN0131
		9	Q8R6F9	UDP-N-acetyl-D-quinovosamine 4-epimerase	FN1694				9	Q8RI18	Hemolysin activator protein	FN1818
		10	Q8R6G1	UDP-N-acetylglucosamine 4,6-dehydratase	FN1689				10	Q8RI77	V-type sodium ATP synthase subunit A	FN1736
		11	Q8R6G8	Bifunctional glycosyltransferase/methyltransferase	trmB				11	Q8RIB8	N-acetylneuraminate synthase	FN1684
		12	Q8R6J0	Transposase	FN0787				12	Q8RID1	Choline kinase	FN1670
		13	Q8RDN5	Putative N-acetylmannosamine-6-phosphate 2-epimerase	nanE				13	Q8RID2	Choline transport protein	FN1669
		14	Q8RDN6	N-acetylneuraminate lyase	nanA
		15	Q8RDN8	N-acetylneuraminate transporter small subunit	FN1473
		16	Q8RDN9	N-acetylneuraminate-binding protein	FN1472
		17	Q8RDP1	Uncharacterized protein	FN1470
		18	Q8RDP8	UDP-N-acetylmuramoyl-tripeptide--D-alanyl-D-alanine ligase	FN1461
		19	Q8RDQ9	Fusobacterium outer membrane protein family	FN1449
		20	Q8RDR1	Transposase	FN1447
		21	Q8RDY0	Dipeptide transport ATP-binding protein dppF	FN1363
		22	Q8RDY9	ABC transporter ATP-binding protein	FN1352
		23	Q8RDZ3	ABC transporter ATP-binding protein	FN1348
		24	Q8RE11	Acetoacetate metabolism regulatory protein atoC	FN1321
		25	Q8RE13	RNA polymerase sigma factor SigA	sigA
		26	Q8RE59	UTP--glucose-1-phosphate uridylyltransferase	FN1266
		27	Q8RE60	Outer membrane protein	FN1265
		28	Q8RE63	Two-component response regulator	FN1261
		29	Q8RE65	C4-dicarboxylate-binding protein	FN1258
		30	Q8RE67	C4-dicarboxylate transporter large subunit	FN1256
		31	Q8RE81	Choline kinase	FN1237
		32	Q8REH0	N-acetylglucosamine-6-phosphate deacetylase	FN1133
		33	Q8REJ2	Dipeptide transport ATP-binding protein dppD	FN1110
		34	Q8REL9	Export ABC transporter	FN1080
		35	Q8RES2	Calcium-transporting ATPase	FN1022
		36	Q8REZ0	Gamma-glutamyltranspeptidase	FN0941
		37	Q8RF00	Glycerol-3-phosphate cytidylyltransferase	FN0930
		38	Q8RF21	Polysialic acid capsule expression protein kpsF	FN0903
		39	Q8RF37	Hemin transport system permease protein hmuU	FN0884
		40	Q8RF38	Hemin transport system ATP-binding protein hmuV	FN0882
		41	Q8RF44	Gamma-glutamyltranspeptidase	FN0876
		42	Q8RF51	Long-chain-fatty-acid--CoA ligase	FN0867
		43	Q8RF69	8-amino-7-oxononanoate synthase	FN0849
		44	Q8RF89	ABC transporter ATP-binding protein	FN0827
		45	Q8RFB2	Amino acid transport ATP-binding protein	FN0801
		46	Q8RFD6	Hemin transport system ATP-binding protein hmuV	FN0770
		47	Q8RFD7	Hemin transport system permease protein hmuU	FN0769
		48	Q8RFK0	ABC transporter ATP-binding protein	FN0695
		49	Q8RFK2	DNA mismatch repair protein MutS	mutS
		50	Q8RFM1	High-affinity zinc uptake system membrane protein znuB	FN0671
		51	Q8RFM3	High-affinity zinc uptake system ATP-binding protein znuC	FN0669
		52	Q8RFM4	High-affinity zinc uptake system protein znuA	FN0668
		53	Q8RFN2	Methionine import ATP-binding protein MetN	metN
		54	Q8RFR3	Aspartate aminotransferase	FN0625
		55	Q8RFS2	Export ABC transporter	FN0615
		56	Q8RFS3	Export ABC transporter	FN0614
		57	Q8RFT9	Phospholipid-lipopolysaccharide ABC transporter	FN0598
		58	Q8RFU0	Lipid-A-disaccharide synthase	FN0597
		59	Q8RFU8	Two-component response regulator czcR	FN0585
		60	Q8RFX5	D-serine permease	FN0554
		61	Q8RFY1	Lipopolysaccharide core biosynthesis protein rfaQ	FN0546
		62	Q8RG25	Short chain dehydrogenase	FN0494
		63	Q8RG47	Cell surface protein	FN0471
		64	Q8RG52	Lysine--tRNA ligase	lysS
		65	Q8RG63	Aldehyde dehydrogenase B	FN0454
		66	Q8RGC6	UDP-glucose 4-epimerase	FN0378
		67	Q8RGC8	Fe(3+) ions import ATP-binding protein FbpC	fbpC
		68	Q8RGE0	ATP synthase subunit alpha	atpA
		69	Q8RGE2	ATP synthase subunit beta	atpD
		70	Q8RGI3	Iron(III)-transport ATP-binding protein sfuC	FN0310
		71	Q8RGI4	Iron(III)-transport system permease protein sfuB	FN0309
		72	Q8RGI6	Iron(III) dicitrate transport ATP-binding protein fecE	FN0307
		73	Q8RGI7	Iron(III) dicitrate transport system permease protein fecD	FN0306
		74	Q8RGJ1	Iron(III) dicitrate transport ATP-binding protein fecE	FN0302
		75	Q8RGJ4	Aspartate--tRNA ligase	aspS
		76	Q8RGK2	Hemolysin	FN0291
		77	Q8RGM9	Formate acetyltransferase	FN0262
		78	Q8RGQ1	ABC transporter ATP-binding protein	FN0235
		79	Q8RGT4	Dipeptide transport ATP-binding protein dppD	FN0195
		80	Q8RGX1	Phosphopantetheine adenylyltransferase	coaD
		81	Q8RGX5	Acyl carrier protein	acpP
		82	Q8RGX6	Malonyl CoA-acyl carrier protein transacylase	FN0149
		83	Q8RH31	Acetaldehyde dehydrogenase (Acetylating)	FN0084
		84	Q8RHC8	UDP-glucose 4-epimerase	FN2109
		85	Q8RHE2	General secretion pathway protein E	FN2095
		86	Q8RHE3	General secretion pathway protein F	FN2094
		87	Q8RHJ8	ATP-dependent Clp protease proteolytic subunit	clpP
		88	Q8RHK6	Glycine betaine transport ATP-binding protein	FN2008
		89	Q8RHL0	Energy-coupling factor transporter ATP-binding protein EcfA1	ecfA1
		90	Q8RHP1	Hemin transport system permease protein hmuU	FN1969
		91	Q8RHP2	Hemin transport system ATP-binding protein hmuV	FN1968
		92	Q8RHQ8	Chaperone protein ClpB	clpB
		93	Q8RI07	Nitrogen assimilation regulatory protein	FN1831
		94	Q8RI16	Export ABC transporter	FN1820
		95	Q8RI17	Export ABC transporter	FN1819
		96	Q8RI19	Hemolysin	FN1817
		97	Q8RI25	Manganese transport system ATP-binding protein mntA	FN1811
		98	Q8RI39	Spermidine/putrescine import ATP-binding protein PotA	potA
		99	Q8RI54	Pyruvate kinase	FN1765
		100	Q8RI78	V-type sodium ATP synthase subunit A	FN1735
		101	Q8RI79	V-type ATP synthase beta chain	atpB
		102	Q8RIA5	ADP-L-glycero-D-manno-heptose-6-epimerase	hldD
		103	Q8RIB5	Gluconate 5-dehydrogenase	FN1687
		104	Q8RIC9	Membrane-bound O-acyltransferase	FN1672
		105	Q8RID3	Cholinephosphate cytidylyltransferase	FN1668
		106	Q8RII4	Uncharacterized protein	FN1613
		107	Q8RIK8	Endonuclease MutS2	mutS2
		108	Q8RIP6	Dipeptide transport ATP-binding protein dppF	FN1525
Virulence Factors from Literature - A Total of 112 proteins
	List of Virulence Factors redudant to Essential Proteins List - 80 Proteins							Non-redundant Virulence Factors from Literature - 32 Proteins
		S. No.	UniProt ID	Protein Name	Gene				S. No.	UniProt ID	Protein Name	Gene
		1	Q8R631	Glycosyl transferase	FN1245				1	A0A068B7P9	Fusolisin	A0A068B7P9
		2	Q8R632	Glycosyl transferase	FN1243				2	Q47903	Porin	fomA
		3	Q8R638	Metal dependent hydrolase	FN1210				3	Q8R5W3	Polysaccharide biosynthesis protein	FN1241
		4	Q8R674	Acyl-CoA dehydrogenase	FN0783				4	Q8R608	Serine protease	FN1426
		5	Q8R691	UDP-3-O-[3-hydroxymyristoyl] N-acetylglucosamine deacetylase	lpxC				5	Q8R630	Lipooligosaccharide cholinephosphotransferase	FN1246
		6	Q8R6E8	ADP-heptose synthase	FN1786				6	Q8R6D6	Serine protease	FN1950
		7	Q8R6J1	Outer membrane protein	FN2059				7	Q8RE71	High-affinity iron permease	FN1251
		8	Q8RDP2	Na+ driven multidrug efflux pump	FN1469				8	Q8RE76	Polysaccharide deacetylase	FN1244
		9	Q8RDQ9	Fusobacterium outer membrane protein family	FN1449				9	Q8RE77	Polysaccharide deacetylase	FN1242
		10	Q8RE51	Acriflavin resistance protein B	FN1275				10	Q8RED9	Macrolide-efflux protein	FN1168
		11	Q8RE52	Acriflavin resistance protein E	FN1274				11	Q8REQ9	Transporter	FN1038
		12	Q8RE53	Outer membrane protein tolC	FN1273				12	Q8RF90	Periplasmic component of efflux system	FN0826
		13	Q8RE75	LOS biosynthesis enzyme LBGB	FN1247				13	Q8RFD9	Hemin-binding periplasmic protein hmuT	FN0767
		14	Q8RE80	Uncharacterized protein	FN1238				14	Q8RFL3	Fibronectin-binding protein-like protein A	FN0682
		15	Q8REE5	Hydroxyacylglutathione hydrolase	FN1162				15	Q8RFV3	Hypothetical cytosolic protein	FN0579
		16	Q8REF5	Na+ driven multidrug efflux pump	FN1151				16	Q8RFX1	TraT complement resistance protein	FN0558
		17	Q8REH8	Outer membrane porin F	FN1124				17	Q8RFX2	Uncharacterized protein	FN0557
		18	Q8RES4	3-hydroxybutyryl-CoA dehydratase	FN1020				18	Q8RG05	Outer membrane protein tolC	FN0517
		19	Q8RES5	3-hydroxybutyryl-CoA dehydrogenase	FN1019				19	Q8RGB2	Outer membrane protein	FN0394
		20	Q8RET7	Outer membrane protein P1	FN1003				20	Q8RGK0	Hemolysin activator protein	FN0293
		21	Q8REU7	ADP-heptose:LPS heptosyltransferase II	FN0992				21	Q8RGK1	Hemolysin activator protein	FN0292
		22	Q8REY9	Na+ driven multidrug efflux pump	FN0944				22	Q8RGK3	Hemolysin	FN0290
		23	Q8RF02	O-sialoglycoprotein endopeptidase	FN0928				23	Q8RH13	Microcin C7 self-immunity protein mccF	FN0108
		24	Q8RF88	ABC transporter permease protein	FN0828				24	Q8RHE4	General secretion pathway protein G	FN2093
		25	Q8RF89	ABC transporter ATP-binding protein	FN0827				25	Q8RHE5	Integral membrane protein	FN2092
		26	Q8RFD6	Hemin transport system ATP-binding protein hmuV	FN0770				26	Q8RHJ3	O-antigen acetylase	FN2029
		27	Q8RFD7	Hemin transport system permease protein hmuU	FN0769				27	Q8RHP0	Hemin-binding periplasmic protein hmuT	FN1970
		28	Q8RFD8	Hemin receptor	FN0768				28	Q8RHU4	Hypothetical lipoprotein	FN1899
		29	Q8RFE4	Type III pantothenate kinase	COAX				29	Q8RHV8	Hemolysin III	FN1885
		30	Q8RFG5	Cell surface protein	FN0735				30	Q8RHY1	Major outer membrane protein	FN1859
		31	Q8RFI7	Putative lipid II flippase MurJ	FN0709				31	Q8RIK0	Hypothetical lipoprotein	FN1590
		32	Q8RFM5	Na+ driven multidrug efflux pump	FN0667				32	Q8RIK5	Beta-lactamase	FN1584
		33	Q8RFS9	Ribonuclease R	FN0608
		34	Q8RFU0	Lipid-A-disaccharide synthase	FN0597
		35	Q8RFU2	Acyl-[acyl-carrier-protein]--UDP-N-acetylglucosamine O-acyltransferase	LPXA
		36	Q8RFX8	tRNA N6-adenosine threonylcarbamoyltransferase	TSAD
		37	Q8RFY1	Lipopolysaccharide core biosynthesis protein rfaQ	FN0546
		38	Q8RFY2	Lipopolysaccharide core biosynthesis protein rfaY	FN0545
		39	Q8RFY3	ADP-heptose:LPS heptosyltransferase II	FN0544
		40	Q8RFY4	Lipopolysaccharide heptosyltransferase-1	FN0543
		41	Q8RG24	Acetyl-CoA acetyltransferase	FN0495
		42	Q8RG47	Cell surface protein	FN0471
		43	Q8RG76	Transporter protein	FN0438
		44	Q8RGC7	Iron(III)-transport system permease protein sfuB	FN0377
		45	Q8RGC8	Fe(3+) ions import ATP-binding protein FbpC	FBPC
		46	Q8RGC9	Iron(III)-binding protein	FN0375
		47	Q8RGF4	Permease	FN0345
		48	Q8RGG3	Outer membrane porin F	FN0335
		49	Q8RGI4	Iron(III)-transport system permease protein sfuB	FN0309
		50	Q8RGI5	Iron(III)-binding protein	FN0308
		51	Q8RGI6	Iron(III) dicitrate transport ATP-binding protein fecE	FN0307
		52	Q8RGJ1	Iron(III) dicitrate transport ATP-binding protein fecE	FN0302
		53	Q8RGK2	Hemolysin	FN0291
		54	Q8RGL2	Lipoprotein	FN0279
		55	Q8RGN7	Fusobacterium outer membrane protein family	FN0254
		56	Q8RGN8	Outer membrane protein	FN0253
		57	Q8RGW5	Na+ driven multidrug efflux pump	FN0162
		58	Q8RGZ3	Hemolysin	FN0132
		59	Q8RHA5	Putative membrane protein insertion efficiency factor	YIDD
		60	Q8RHE2	General secretion pathway protein E	FN2095
		61	Q8RHE3	General secretion pathway protein F	FN2094
		62	Q8RHF1	General secretion pathway protein D	FN2086
		63	Q8RHH1	Fusobacterium outer membrane protein family	FN2058
		64	Q8RHH7	Fusobacterium outer membrane protein family	FN2047
		65	Q8RHH8	Ferric uptake regulation protein	FN2045
		66	Q8RHN9	Hemin receptor	FN1971
		67	Q8RHP1	Hemin transport system permease protein hmuU	FN1969
		68	Q8RHP2	Hemin transport system ATP-binding protein hmuV	FN1968
		69	Q8RHT4	Outer membrane protein	FN1911
		70	Q8RHY2	Short-chain fatty acids transporter	FN1858
		71	Q8RHY3	Acetoacetate:butyrate/acetate coenzyme A transferase	FN1857
		72	Q8RHY4	Butyrate-acetoacetate CoA-transferase subunit B	FN1856
		73	Q8RI46	Na+ driven multidrug efflux pump	FN1789
		74	Q8RI85	Na+ driven multidrug efflux pump	FN1726
		75	Q8RIA6	Undecaprenyl-diphosphatase	UPPP
		76	Q8RIB8	N-acetylneuraminate synthase	FN1684
		77	Q8RII4	Uncharacterized protein	FN1613
		78	Q8RIN6	Acyl-CoA dehydrogenase, short-chain specific	FN1535
		79	Q8RIP5	Fusobacterium outer membrane protein family	FN1526
		80	Q8RIS0	Cell surface protein	FN1499

## Sheet: Table S3
List of Resistance causing proteins in F. nucleatum from ARG-ANNOT tool - 118 Proteins
List of Resistant Proteins redudant to Essential or Virulence factors - 107 Proteins								Non-redundant Resistance Proteins from ARG-ANNOT tool - 11 Proteins
		S. No.	UniProt ID	Protein Name	Gene				S. No.	UniProt ID	Protein Name	Gene
		1	Q8R604	Protein Translation Elongation Factor G (EF-G)	FN1546				1	Q8R655	Acetyltransferase	FN1006
		2	Q8R638	Metal dependent hydrolase	FN1210				2	Q8RIK5	Beta-lactamase	FN1584
		3	Q8R668	Metal dependent hydrolase	FN0900				3	Q8REP1	Diamine acetyltransferase	FN1057
		4	Q8R693	Histidine kinase	FN0586				4	Q8RF85	Hemin receptor	FN0831
		5	Q8R6A0	Exonuclease SBCC	FN0522				5	Q8RGE4	Lactoylglutathione lyase	FN0356
		6	Q8R6B1	Ribosomal RNA small subunit methyltransferase A	RSMA				6	Q8RED9	Macrolide-efflux protein	FN0629
		7	Q8R6B5	Methyltransferase	FN0197				7	Q8RIS2	Multidrug resistance protein 2	FN1497
		8	Q8R6D9	UDP-3-O-acylglucosamine N-acyltransferase	LPXD				8	Q8RFQ9	PTS system, IID component	FN0629
		9	Q8R6G8	Bifunctional glycosyltransferase/methyltransferase	TRMB				9	Q8RER3	Transcriptional regulator, TetR family	FN1034
		10	Q8R6H1	Acetyltransferase	FN1587				10	Q8RFX1	TraT complement resistance protein	FN0558
		11	Q8R6K0	Uncharacterized protein	FN2063				11	Q8RE48	Zinc metallohydrolase, glyoxalase II family	FN1279
		12	Q8RDQ4	D-alanine--D-alanine ligase	DDL
		13	Q8RDS7	Branched-chain amino acid transport ATP-binding protein livG	FN1429
		14	Q8RDS8	Branched-chain amino acid transport ATP-binding protein livF	FN1428
		15	Q8RDT1	Flavoprotein	FN1423
		16	Q8RDT2	NA+/H+ antiporter NHAC	FN1422
		17	Q8RDT3	NA+/H+ antiporter NHAC	FN1420
		18	Q8RDT6	NA+/H+ antiporter NHAC	FN1414
		19	Q8RDY0	Dipeptide transport ATP-binding protein dppF	FN1363
		20	Q8RDY1	Dipeptide transport ATP-binding protein dppD	FN1362
		21	Q8RDY9	ABC transporter ATP-binding protein	FN1352
		22	Q8RDZ3	ABC transporter ATP-binding protein	FN1348
		23	Q8RE28	ABC transporter ATP-binding protein	FN1301
		24	Q8RE51	Acriflavin resistance protein B	FN1275
		25	Q8RE52	Acriflavin resistance protein E	FN1274
		26	Q8RE63	Two-component response regulator	FN1261
		27	Q8RE81	Choline kinase	FN1237
		28	Q8REA2	Cell division protein ftsI	FN1211
		29	Q8REE1	Galactose/methyl galactoside import ATP-binding protein MglA	MGLA
		30	Q8REE5	Hydroxyacylglutathione hydrolase	FN1162
		31	Q8REF2	Cell division protein ftsI	FN1155
		32	Q8REG7	Phosphonates import ATP-binding protein PhnC	PHNC
		33	Q8REJ2	Dipeptide transport ATP-binding protein dppD	FN1110
		34	Q8REJ3	Dipeptide transport ATP-binding protein dppF	FN1109
		35	Q8REJ8	UvrABC system protein A	FN1103
		36	Q8REL9	Export ABC transporter	FN1080
		37	Q8REW0	NA+/H+ antiporter NHAC	FN0978
		38	Q8REX0	D-3-phosphoglycerate dehydrogenase	FN0965
		39	Q8RF34	Hemin receptor	FN0886
		40	Q8RF38	Hemin transport system ATP-binding protein hmuV	FN0882
		41	Q8RF40	ABC transporter ATP-binding protein	FN0880
		42	Q8RF89	ABC transporter ATP-binding protein	FN0827
		43	Q8RF90	Periplasmic component of efflux system	FN0826
		44	Q8RFB2	Amino acid transport ATP-binding protein	FN0801
		45	Q8RFD1	Elongation factor 4	LEPA
		46	Q8RFD6	Hemin transport system ATP-binding protein hmuV	FN0770
		47	Q8RFD8	Hemin receptor	FN0768
		48	Q8RFJ6	Protein translocase subunit SecD	FN0699
		49	Q8RFK0	ABC transporter ATP-binding protein	FN0695
		50	Q8RFM3	High-affinity zinc uptake system ATP-binding protein znuC	FN0669
		51	Q8RFN2	Methionine import ATP-binding protein MetN	METN
		52	Q8RFP1	NA+/H+ antiporter NHAC	FN0650
		53	Q8RFQ4	GTP-binding protein TypA/BipA	FN0634
		54	Q8RFR4	NA+/H+ antiporter NHAC	FN0624
		55	Q8RFS2	Export ABC transporter	FN0615
		56	Q8RFS3	Export ABC transporter	FN0614
		57	Q8RFT9	Phospholipid-lipopolysaccharide ABC transporter	FN0598
		58	Q8RFU8	Two-component response regulator czcR	FN0585
		59	Q8RFV0	Lipoprotein-releasing system ATP-binding protein LolD	LOLD
		60	Q8RFZ9	Probable dual-specificity RNA methyltransferase RlmN	RLMN
		61	Q8RG06	Acriflavin resistance protein E	FN0516
		62	Q8RG07	Acriflavin resistance protein D	FN0515
		63	Q8RG10	Flavoprotein	FN0512
		64	Q8RG11	D-lactate dehydrogenase	FN0511
		65	Q8RG17	Transcriptional regulatory protein, LYSR family	FN0503
		66	Q8RG20	Hemin receptor	FN0499
		67	Q8RG28	Alanine racemase	FN0491
		68	Q8RG31	2-hydroxyglutarate dehydrogenase	FN0487
		69	Q8RG44	Acriflavin resistance protein B	FN0474
		70	Q8RGA2	Alanine racemase	ALR
		71	Q8RGA6	Dipeptide transport ATP-binding protein dppF	FN0400
		72	Q8RGA7	Dipeptide transport ATP-binding protein dppD	FN0399
		73	Q8RGC8	Fe(3+) ions import ATP-binding protein FbpC	FBPC
		74	Q8RGE7	NA+/H+ antiporter NHAC	FN0352
		75	Q8RGI3	Iron(III)-transport ATP-binding protein sfuC	FN0310
		76	Q8RGI6	Iron(III) dicitrate transport ATP-binding protein fecE	FN0307
		77	Q8RGJ1	Iron(III) dicitrate transport ATP-binding protein fecE	FN0302
		78	Q8RGP5	Dihydrofolate reductase	FN0241
		79	Q8RGQ1	ABC transporter ATP-binding protein	FN0235
		80	Q8RGR6	Autolysin response regulator	FN0219
		81	Q8RGT4	Dipeptide transport ATP-binding protein dppD	FN0195
		82	Q8RGT8	Two-component response regulator yesN	FN0189
		83	Q8RGV7	GTPase Der	DER
		84	Q8RGZ5	ABC transporter ATP-binding protein	FN0130
		85	Q8RH38	Ethanolamine two-component response regulator	FN0076
		86	Q8RH41	Dihydropteroate synthase	FN0073
		87	Q8RH56	Ribosomal-protein-alanine acetyltransferase	FN0055
		88	Q8RHD5	ABC transporter ATP-binding protein	FN2102
		89	Q8RHF7	ABC transporter ATP-binding protein	FN2079
		90	Q8RHF9	NA+/H+ antiporter NHAC	FN2077
		91	Q8RHK6	Glycine betaine transport ATP-binding protein	FN2008
		92	Q8RHK9	Energy-coupling factor transporter ATP-binding protein EcfA2	ECFA2
		93	Q8RHL0	Energy-coupling factor transporter ATP-binding protein EcfA1	ECFA1
		94	Q8RHM3	Bifunctional protein GlmU	GLMU
		95	Q8RHN9	Hemin receptor	FN1971
		96	Q8RHP2	Hemin transport system ATP-binding protein hmuV	FN1968
		97	Q8RHU5	Sugar transport ATP-binding protein	FN1898
		98	Q8RHY0	NA+/H+ antiporter NHAC	FN1860
		99	Q8RI16	Export ABC transporter	FN1820
		100	Q8RI17	Export ABC transporter	FN1819
		101	Q8RI25	Manganese transport system ATP-binding protein mntA	FN1811
		102	Q8RI39	Spermidine/putrescine import ATP-binding protein PotA	POTA
		103	Q8RIF1	Oligopeptide transport ATP-binding protein oppD	FN1649
		104	Q8RIF2	Oligopeptide transport ATP-binding protein oppF	FN1648
		105	Q8RIP7	Dipeptide transport ATP-binding protein dppD	FN1524
		106	Q8RIR8	Nickel transport ATP-binding protein nikD	FN1501
		107	Q8RIR9	Nickel transport ATP-binding protein nikE	FN1500
