# Supplementary material for: Target identification in Fusobacterium nucleatum by subtractive genomics approach and enrichment analysis of host-pathogen protein-protein interactions
Source: BMC Microbiol. 2016 May 12;16:84. doi: 10.1186/s12866-016-0700-0 (PMC4866016; doi:10.1186/s12866-016-0700-0)
Supplement: Additional file 2: Table S4. — Non-human homologous proteins present in F. nucleatum. Table S5. Metabolic pathways of non-human homologous proteins according to KEGG. Table S6. Pathogen-specific metabolic pathways of screened proteins in F. nucleatum. Table S7. Subcellular localization of druggable proteins. (XLSX 45 kb) [file 12866_2016_700_MOESM2_ESM.xlsx]

## Sheet: Table S4
Non-human Homologous Proteins from Essential, Virulent and Resistant Proteins List of F. nucleatum - 601 Proteins
S. No.	UniProt ID	Protein Name	Gene ID
1	P68997	50S ribosomal protein L34	RL34
2	Q47903	Porin	Q47903
3	Q8R5N5	UDP-N-acetylglucosamine--N-acetylmuramyl-(pentapeptide) pyrophosphoryl-undecaprenol N-acetylglucosamine transferase	MURG
4	Q8R5N6	Histidine kinase	Q8R5N6
5	Q8R5N8	Putative HPr kinase/phosphorylase	HPRK
6	Q8R5N9	Sensory Transduction Protein Kinase	Q8R5N9
7	Q8R5P0	Sensory Transduction Protein Kinase	Q8R5P0
8	Q8R5W2	Translation initiation factor IF-1	IF1
9	Q8R5X5	Elongation factor P	EFP
10	Q8R5X6	10 kDa chaperonin	CH10
11	Q8R5Y3	Translation initiation factor IF-3	IF3
12	Q8R5Y6	MGTC/SAPB Family membrane protein	Q8R5Y6
13	Q8R5Z2	Trigger factor	TIG
14	Q8R5Z7	Transcription regulator, CRP family	Q8R5Z7
15	Q8R605	Transcriptional repressor NrdR	NRDR
16	Q8R608	Serine protease	Q8R608
17	Q8R609	Pyruvate-flavodoxin oxidoreductase	Q8R609
18	Q8R612	NADH-dependent butanol dehydrogenase A	Q8R612
19	Q8R616	UPF0102 protein FN1370	Y1370
20	Q8R620	S-adenosylmethionine:tRNA ribosyltransferase-isomerase	QUEA
21	Q8R621	Methyltransferase	Q8R621
22	Q8R622	1-deoxy-D-xylulose 5-phosphate reductoisomerase	DXR
23	Q8R623	DNA primase	Q8R623
24	Q8R627	Protease IV	Q8R627
25	Q8R629	Oxygen-insensitive NAD(P)H nitroreductase	Q8R629
26	Q8R631	Glycosyl transferase	Q8R631
27	Q8R632	Glycosyl transferase	Q8R632
28	Q8R635	UDP-N-acetylmuramoyl-L-alanyl-D-glutamate--2,6-diaminopimelate ligase	MURE
29	Q8R636	Oxygen-insensitive NAD(P)H nitroreductase	Q8R636
30	Q8R640	Protease	Q8R640
31	Q8R641	Ribosomal RNA small subunit methyltransferase I	Q8R641
32	Q8R644	Ribonuclease BN	Q8R644
33	Q8R645	Oligoendopeptidase F	Q8R645
34	Q8R652	Methyltransferase	Q8R652
35	Q8R654	Lipid A biosynthesis lauroyl acyltransferase	Q8R654
36	Q8R655	Acetyltransferase	Q8R655
37	Q8R661	Zinc metalloprotease	Q8R661
38	Q8R662	Gamma-polyglutamic acid synthetase	Q8R662
39	Q8R663	Cardiolipin synthetase	Q8R663
40	Q8R664	Protease HtpX homolog	HTPX
41	Q8R668	Metal dependent hydrolase	Q8R668
42	Q8R670	Oligoendopeptidase F	Q8R670
43	Q8R672	Protease IV	Q8R672
44	Q8R673	Putative tRNA (cytidine(34)-2'-O)-methyltransferase	Q8R673
45	Q8R678	Aspartyl/glutamyl-tRNA(Asn/Gln) amidotransferase subunit C	GATC
46	Q8R683	NADH oxidase	Q8R683
47	Q8R685	Putative ribosome biogenesis GTPase RsgA	RSGA
48	Q8R687	Glutamyl-tRNA reductase	HEM1
49	Q8R690	3-hydroxyacyl-[acyl-carrier-protein] dehydratase FabZ	FABZ
50	Q8R691	UDP-3-O-[3-hydroxymyristoyl] N-acetylglucosamine deacetylase	Q8R691
51	Q8R693	Histidine kinase	Q8R693
52	Q8R697	Precorrin-2 oxidase	Q8R697
53	Q8R698	DNA helicase	Q8R698
54	Q8R6A2	Phosphoheptose isomerase	GMHA
55	Q8R6A3	Prolipoprotein diacylglyceryl transferase	LGT
56	Q8R6A6	Single-stranded-DNA-specific exonuclease recJ	Q8R6A6
57	Q8R6A8	Methyltransferase	Q8R6A8
58	Q8R6B0	Anaerobic ribonucleoside-triphosphate reductase-activating protein	Q8R6B0
59	Q8R6B5	Methyltransferase	Q8R6B5
60	Q8R6B7	Two-component sensor kinase yesM	Q8R6B7
61	Q8R6B8	Ribonuclease G	Q8R6B8
62	Q8R6C0	Fe-S oxidoreductase	Q8R6C0
63	Q8R6C7	Arsenate reductase	Q8R6C7
64	Q8R6C8	4-diphosphocytidyl-2-C-methyl-D-erythritol kinase	ISPE
65	Q8R6C9	Quinolinate synthase A	NADA
66	Q8R6D2	Single-stranded-DNA-specific exonuclease recJ	Q8R6D2
67	Q8R6D5	4-amino-4-deoxychorismate lyase	Q8R6D5
68	Q8R6D6	Serine protease	Q8R6D6
69	Q8R6D9	UDP-3-O-acylglucosamine N-acyltransferase	LPXD
70	Q8R6E1	Oxygen-insensitive NAD(P)H nitroreductase	Q8R6E1
71	Q8R6E4	Replicative DNA helicase	Q8R6E4
72	Q8R6E5	Protease	Q8R6E5
73	Q8R6E7	2-C-methyl-D-erythritol 2,4-cyclodiphosphate synthase	ISPF
74	Q8R6E8	ADP-heptose synthase	Q8R6E8
75	Q8R6F4	4-amino-4-deoxychorismate lyase	Q8R6F4
76	Q8R6F8	Probable quinovosaminephosphotransferae	Q8R6F8
77	Q8R6G0	Glycosyl transferase	Q8R6G0
78	Q8R6G3	Acetyltransferase	Q8R6G3
79	Q8R6G5	Uridylate kinase	PYRH
80	Q8R6G9	Electron transport complex subunit D	Q8R6G9
81	Q8R6H0	Electron transport complex subunit A	Q8R6H0
82	Q8R6H1	Acetyltransferase	Q8R6H1
83	Q8R6I1	Transposase	Q8R6I1
84	Q8R6J0	Transposase	Q8R6J0
85	Q8R6J1	Outer membrane protein	Q8R6J1
86	Q8R6K0	Uncharacterized protein	Q8R6K0
87	Q8RDL7	Rod shape-determining protein mreC	Q8RDL7
88	Q8RDL9	Rod shape-determining protein mreC	Q8RDL9
89	Q8RDM2	PTS system, IIA component	Q8RDM2
90	Q8RDM7	Transporter	Q8RDM7
91	Q8RDN1	MG2+ transporter MGTE	Q8RDN1
92	Q8RDN4	Hypothetical membrane-spanning protein	Q8RDN4
93	Q8RDN5	Putative N-acetylmannosamine-6-phosphate 2-epimerase	NANE
94	Q8RDN8	N-acetylneuraminate transporter small subunit	Q8RDN8
95	Q8RDN9	N-acetylneuraminate-binding protein	Q8RDN9
96	Q8RDP0	LACI-family transcription regulator	Q8RDP0
97	Q8RDP1	Uncharacterized protein	Q8RDP1
98	Q8RDP3	Flavoredoxin	Q8RDP3
99	Q8RDP7	Pyridoxal 5'-phosphate synthase subunit PdxS	PDXS
100	Q8RDP8	UDP-N-acetylmuramoyl-tripeptide--D-alanyl-D-alanine ligase	Q8RDP8
101	Q8RDQ0	Phospho-N-acetylmuramoyl-pentapeptide-transferase	MRAY
102	Q8RDQ1	UDP-N-acetylmuramoylalanine--D-glutamate ligase	MURD
103	Q8RDQ2	UDP-N-acetylmuramate--L-alanine ligase	MURC
104	Q8RDQ3	UDP-N-acetylenolpyruvoylglucosamine reductase	MURB
105	Q8RDQ4	D-alanine--D-alanine ligase	DDL
106	Q8RDQ6	Cell division protein ftsA	Q8RDQ6
107	Q8RDQ7	Cell division protein FtsZ	Q8RDQ7
108	Q8RDQ9	Fusobacterium outer membrane protein family	Q8RDQ9
109	Q8RDR1	Transposase	Q8RDR1
110	Q8RDR5	PTS system, fructose-specific IIABC component	Q8RDR5
111	Q8RDR6	1-phosphofructokinase	Q8RDR6
112	Q8RDR7	Transcriptional regulator, DeoR family	Q8RDR7
113	Q8RDR9	50S ribosomal protein L28	RL28
114	Q8RDS4	Leucine-, isoleucine-, valine-, threonine-, and alanine-binding protein	Q8RDS4
115	Q8RDS6	Branched-chain amino acid transport system permease protein livM	Q8RDS6
116	Q8RDT1	Flavoprotein	Q8RDT1
117	Q8RDT2	NA+/H+ antiporter NHAC	Q8RDT2
118	Q8RDT3	NA+/H+ antiporter NHAC	Q8RDT3
119	Q8RDT6	NA+/H+ antiporter NHAC	Q8RDT6
120	Q8RDT9	Threonine dehydratase	Q8RDT9
121	Q8RDU2	Aminoacyl-histidine dipeptidase	Q8RDU2
122	Q8RDV2	Amino acid carrier protein alsT	Q8RDV2
123	Q8RDV6	UPF0122 protein FN1394	Y1394
124	Q8RDW1	DNA-directed DNA polymerase	Q8RDW1
125	Q8RDW4	Citrate lyase beta chain	Q8RDW4
126	Q8RDW6	Citrate lyase acyl carrier protein	CITD
127	Q8RDX5	COMF operon protein 3	Q8RDX5
128	Q8RDX9	50S ribosomal protein L32	RL32
129	Q8RDY2	Dipeptide transport system permease protein dppC	Q8RDY2
130	Q8RDY3	Dipeptide transport system permease protein dppB	Q8RDY3
131	Q8RDY4	Dipeptide-binding protein	Q8RDY4
132	Q8RDZ7	Holo-[acyl-carrier-protein] synthase	ACPS
133	Q8RE03	Protein translocase subunit YajC	Q8RE03
134	Q8RE04	N-acetylmuramoyl-L-alanine amidase	Q8RE04
135	Q8RE06	Exodeoxyribonuclease 7 small subunit	Q8RE06
136	Q8RE11	Acetoacetate metabolism regulatory protein atoC	Q8RE11
137	Q8RE12	Peptidyl-prolyl cis-trans isomerase	Q8RE12
138	Q8RE13	RNA polymerase sigma factor SigA	Q8RE13
139	Q8RE19	Biopolymer transport exbB protein	Q8RE19
140	Q8RE26	Single-stranded DNA-binding protein	SSB
141	Q8RE34	Ribosomal-protein-alanine acetyltransferase	Q8RE34
142	Q8RE35	Uncharacterized protein	Q8RE35
143	Q8RE44	DNA-directed RNA polymerase subunit alpha	RPOA
144	Q8RE49	Aminoacyl-histidine dipeptidase	Q8RE49
145	Q8RE51	Acriflavin resistance protein B	Q8RE51
146	Q8RE52	Acriflavin resistance protein E	Q8RE52
147	Q8RE53	Outer membrane protein tolC	Q8RE53
148	Q8RE55	Nucleoid-associated protein FN1270	Q8RE55
149	Q8RE56	Hypothetical lipoprotein	Q8RE56
150	Q8RE60	Outer membrane protein	Q8RE60
151	Q8RE62	Integral membrane protein	Q8RE62
152	Q8RE65	C4-dicarboxylate-binding protein	Q8RE65
153	Q8RE67	C4-dicarboxylate transporter large subunit	Q8RE67
154	Q8RE71	High-affinity iron permease	Q8RE71
155	Q8RE75	LOS biosynthesis enzyme LBGB	Q8RE75
156	Q8RE76	Polysaccharide deacetylase	Q8RE76
157	Q8RE77	Polysaccharide deacetylase	Q8RE77
158	Q8RE78	Lipopolysaccharide core biosynthesis protein rfaY	Q8RE78
159	Q8RE80	Uncharacterized protein	Q8RE80
160	Q8RE85	Transcriptional regulator, MarR family	Q8RE85
161	Q8RE91	2-dehydro-3-deoxyphosphooctonate aldolase	KDSA
162	Q8RE96	Uncharacterized protein	Q8RE96
163	Q8RE98	RRF2 family protein	Q8RE98
164	Q8RE99	Ribosomal RNA small subunit methyltransferase E	Q8RE99
165	Q8REA2	Cell division protein ftsI	Q8REA2
166	Q8REA3	Hypothetical RNA binding protein	Q8REA3
167	Q8REA5	Hemolysin	Q8REA5
168	Q8REC2	Amino acid-binding protein	Q8REC2
169	Q8RED1	CRISPR-associated endonuclease Cas1	CAS1
170	Q8RED6	Phosphate acetyltransferase	Q8RED6
171	Q8RED7	Acetate kinase	ACKA
172	Q8RED9	Macrolide-efflux protein	Q8RED9
173	Q8REE2	D-galactose-binding protein	Q8REE2
174	Q8REE4	Thioredoxin reductase	Q8REE4
175	Q8REE6	Glutamate racemase	MURI
176	Q8REE8	Fructose-1,6-bisphosphatase	Q8REE8
177	Q8REF1	Primosomal protein N	Q8REF1
178	Q8REF2	Cell division protein ftsI	Q8REF2
179	Q8REF7	DNA helicase	Q8REF7
180	Q8REF9	UPF0597 protein FN1147	Y1147
181	Q8REG2	Formate transporter	Q8REG2
182	Q8REG9	Hypothetical cytosolic protein	Q8REG9
183	Q8REH1	Probable nicotinate-nucleotide adenylyltransferase	NADD
184	Q8REH3	Tetraacyldisaccharide 4'-kinase	Q8REH3
185	Q8REH7	LemA protein	Q8REH7
186	Q8REH8	Outer membrane porin F	Q8REH8
187	Q8REI5	50S ribosomal protein L21	RL21
188	Q8REI7	Hypothetical membrane-spanning protein	Q8REI7
189	Q8REI9	Dipeptide transport system permease protein dppB	Q8REI9
190	Q8REJ0	Dipeptide transport system permease protein dppC	Q8REJ0
191	Q8REJ1	Dipeptide-binding protein	Q8REJ1
192	Q8REJ5	L-serine dehydratase	Q8REJ5
193	Q8REJ7	Holliday junction ATP-dependent DNA helicase RuvA	RUVA
194	Q8REK9	Sigma factor sigB regulation protein rsbU	Q8REK9
195	Q8REL0	UvrABC system protein C	UVRC
196	Q8REL1	UPF0042 nucleotide-binding protein FN1089	Y1089
197	Q8REL6	Putative surface protein	Q8REL6
198	Q8REM0	Neutrophil-activating protein A	Q8REM0
199	Q8REM8	Integrase/recombinase	Q8REM8
200	Q8REM9	Methylenetetrahydrofolate--tRNA-(uracil-5-)-methyltransferase TrmFO	TRMFO
201	Q8REN1	Smf protein	Q8REN1
202	Q8REQ7	Branched-chain amino acid transport protein azlD	Q8REQ7
203	Q8REQ8	Branched-chain amino acid transport protein azlC	Q8REQ8
204	Q8REQ9	Transporter	Q8REQ9
205	Q8RER3	Transcriptional regulator, TetR family	Q8RER3
206	Q8RER5	Hypothetical membrane-spanning protein	Q8RER5
207	Q8RER6	Hypothetical membrane-spanning protein	Q8RER6
208	Q8RER8	Rod shape-determining protein rodA	Q8RER8
209	Q8RES0	DNA-binding protein HU	Q8RES0
210	Q8RES7	5'-methylthioadenosine/S-adenosylhomocysteine nucleosidase 1	Q8RES7
211	Q8RET0	MGPA protein	Q8RET0
212	Q8RET7	Outer membrane protein P1	Q8RET7
213	Q8RET9	ATP-dependent dethiobiotin synthetase BioD	BIOD
214	Q8REU0	Biotin synthase	BIOB
215	Q8REU1	Dipeptide-binding protein	Q8REU1
216	Q8REU6	Trk system potassium uptake protein trkG	Q8REU6
217	Q8REU7	ADP-heptose:LPS heptosyltransferase II	Q8REU7
218	Q8REU8	CDP-diacylglycerol--serine O-phosphatidyltransferase	Q8REU8
219	Q8REW0	NA+/H+ antiporter NHAC	Q8REW0
220	Q8REW4	Histidinol-phosphate aminotransferase	Q8REW4
221	Q8REX7	Precorrin-4 C11-methyltransferase	Q8REX7
222	Q8REY1	Uncharacterized protein	Q8REY1
223	Q8REY3	Precorrin-3B C17-methyltransferase	Q8REY3
224	Q8REY9	Na+ driven multidrug efflux pump	Q8REY9
225	Q8REZ6	Chorismate synthase	Q8REZ6
226	Q8REZ7	3-phosphoshikimate 1-carboxyvinyltransferase	Q8REZ7
227	Q8RF01	ATP/GTP hydrolase	Q8RF01
228	Q8RF02	O-sialoglycoprotein endopeptidase	Q8RF02
229	Q8RF04	GTP pyrophosphokinase	Q8RF04
230	Q8RF12	PTS system, N-acetylglucosamine-specific IIA component	Q8RF12
231	Q8RF13	Uncharacterized protein	Q8RF13
232	Q8RF15	UPF0758 protein FN0909	Y909
233	Q8RF16	Tpl protein	Q8RF16
234	Q8RF17	Ribosomal RNA small subunit methyltransferase C	Q8RF17
235	Q8RF21	Polysialic acid capsule expression protein kpsF	Q8RF21
236	Q8RF23	DNA polymerase, bacteriophage-type	Q8RF23
237	Q8RF30	Phosphoserine phosphatase	Q8RF30
238	Q8RF34	Hemin receptor	Q8RF34
239	Q8RF37	Hemin transport system permease protein hmuU	Q8RF37
240	Q8RF42	Transcriptional regulator, GntR family	Q8RF42
241	Q8RF47	Bifunctional 3-dehydroquinate synthase/phosphatase	AROB
242	Q8RF48	Rhodanese-related sulfurtransferases	Q8RF48
243	Q8RF49	Hydrolase (HAD superfamily)	Q8RF49
244	Q8RF58	Uncharacterized protein	Q8RF58
245	Q8RF60	4-alpha-glucanotransferase	Q8RF60
246	Q8RF64	Glucose-1-phosphate adenylyltransferase	Q8RF64
247	Q8RF65	Glycogen synthase	GLGA
248	Q8RF67	Malonyl-[acyl-carrier protein] O-methyltransferase	Q8RF67
249	Q8RF76	Transposase	Q8RF76
250	Q8RF80	Integrase/recombinase	Q8RF80
251	Q8RF85	Hemin receptor	Q8RF85
252	Q8RF88	ABC transporter permease protein	Q8RF88
253	Q8RF90	Periplasmic component of efflux system	Q8RF90
254	Q8RF98	DNA-binding protein HU	Q8RF98
255	Q8RFA1	Propionate permease	Q8RFA1
256	Q8RFA8	3-deoxy-manno-octulosonate cytidylyltransferase	KDSB
257	Q8RFB0	Cytochrome C-type biogenesis protein ccdA	Q8RFB0
258	Q8RFB1	Amino acid transport system permease protein	Q8RFB1
259	Q8RFB5	Fructose-1,6-bisphosphatase class 3	F16PC
260	Q8RFB7	Pyruvate,phosphate dikinase	Q8RFB7
261	Q8RFC4	Transporter	Q8RFC4
262	Q8RFD7	Hemin transport system permease protein hmuU	Q8RFD7
263	Q8RFD8	Hemin receptor	Q8RFD8
264	Q8RFD9	Hemin-binding periplasmic protein hmuT	Q8RFD9
265	Q8RFE0	Large-conductance mechanosensitive channel	MSCL
266	Q8RFE2	Transporter, LysE family	Q8RFE2
267	Q8RFE4	Type III pantothenate kinase	COAX
268	Q8RFE8	Hypothetical cytosolic protein	Q8RFE8
269	Q8RFE9	Pseudouridine synthase	Q8RFE9
270	Q8RFF8	ATP-dependent helicase, DinG family	Q8RFF8
271	Q8RFG5	Cell surface protein	Q8RFG5
272	Q8RFH4	Flavodoxin	Q8RFH4
273	Q8RFI0	Pseudouridine synthase	Q8RFI0
274	Q8RFI7	Putative lipid II flippase MurJ	Q8RFI7
275	Q8RFI8	Hypothetical cytosolic protein	Q8RFI8
276	Q8RFJ0	Putative sporulation transcription regulator WhiA	Q8RFJ0
277	Q8RFJ3	N-acyl-L-amino acid amidohydrolase	Q8RFJ3
278	Q8RFJ5	Protein-export membrane protein SecF	Q8RFJ5
279	Q8RFJ6	Protein translocase subunit SecD	Q8RFJ6
280	Q8RFJ7	Putative Holliday junction resolvase	RUVX
281	Q8RFL3	Fibronectin-binding protein-like protein A	Q8RFL3
282	Q8RFL4	Transcriptional regulator, MarR family	Q8RFL4
283	Q8RFL6	Ser/Thr protein kinase	Q8RFL6
284	Q8RFL9	Regulatory protein	Q8RFL9
285	Q8RFM1	High-affinity zinc uptake system membrane protein znuB	Q8RFM1
286	Q8RFM2	High-affinity zinc uptake system membrane protein znuB	Q8RFM2
287	Q8RFM4	High-affinity zinc uptake system protein znuA	Q8RFM4
288	Q8RFM8	2-nitropropane dioxygenase	Q8RFM8
289	Q8RFN4	ABC transporter substrate-binding protein	Q8RFN4
290	Q8RFP1	NA+/H+ antiporter NHAC	Q8RFP1
291	Q8RFP6	Uroporphyrin-III C-methyltransferase	Q8RFP6
292	Q8RFQ5	Replication protein	Q8RFQ5
293	Q8RFQ7	PTS system, IIB component	Q8RFQ7
294	Q8RFQ9	PTS system, IID component	Q8RFQ9
295	Q8RFR4	NA+/H+ antiporter NHAC	Q8RFR4
296	Q8RFR8	Small-conductance mechanosensitive channel	Q8RFR8
297	Q8RFR9	Spermidine/putrescine-binding protein	Q8RFR9
298	Q8RFS0	DNA polymerase III subunit beta	Q8RFS0
299	Q8RFS8	SsrA-binding protein	SSRP
300	Q8RFT0	Metal dependent phosphohydrolase	Q8RFT0
301	Q8RFT4	Transcriptional regulatory protein, LYSR family	Q8RFT4
302	Q8RFU0	Lipid-A-disaccharide synthase	Q8RFU0
303	Q8RFU1	Uncharacterized protein	Q8RFU1
304	Q8RFU2	Acyl-[acyl-carrier-protein]--UDP-N-acetylglucosamine O-acyltransferase	LPXA
305	Q8RFU4	N-acyl-L-amino acid amidohydrolase	Q8RFU4
306	Q8RFU5	Transcriptional regulator, MarR family	Q8RFU5
307	Q8RFU8	Two-component response regulator czcR	Q8RFU8
308	Q8RFV1	Lipoprotein releasing system transmembrane protein lolE	Q8RFV1
309	Q8RFV2	Penicillin-binding protein	Q8RFV2
310	Q8RFV3	Hypothetical cytosolic protein	Q8RFV3
311	Q8RFW0	DNA processing chain A	Q8RFW0
312	Q8RFX1	TraT complement resistance protein	Q8RFX1
313	Q8RFX1	TraT complement resistance protein	Q8RFX1
314	Q8RFX2	Uncharacterized protein	Q8RFX2
315	Q8RFX5	D-serine permease	Q8RFX5
316	Q8RFX6	Probable D-serine dehydratase	SDHD
317	Q8RFY1	Lipopolysaccharide core biosynthesis protein rfaQ	Q8RFY1
318	Q8RFY2	Lipopolysaccharide core biosynthesis protein rfaY	Q8RFY2
319	Q8RFY3	ADP-heptose:LPS heptosyltransferase II	Q8RFY3
320	Q8RFY4	Lipopolysaccharide heptosyltransferase-1	Q8RFY4
321	Q8RFY5	Beta 1,4 glucosyltransferase	Q8RFY5
322	Q8RFY8	Protein translocase subunit secG	Q8RFY8
323	Q8RFY9	Glycerol-3-phosphate acyltransferase	PLSY
324	Q8RFZ0	DNA polymerase III subunit beta	Q8RFZ0
325	Q8RFZ1	Uncharacterized protein	Q8RFZ1
326	Q8RFZ3	UPF0324 membrane protein FN0533	Y533
327	Q8RFZ9	Probable dual-specificity RNA methyltransferase RlmN	RLMN
328	Q8RG00	Penicillin-binding protein	Q8RG00
329	Q8RG05	Outer membrane protein tolC	Q8RG05
330	Q8RG06	Acriflavin resistance protein E	Q8RG06
331	Q8RG07	Acriflavin resistance protein D	Q8RG07
332	Q8RG10	Flavoprotein	Q8RG10
333	Q8RG17	Transcriptional regulatory protein, LYSR family	Q8RG17
334	Q8RG20	Hemin receptor	Q8RG20
335	Q8RG22	Plasmid addiction system poison protein	Q8RG22
336	Q8RG28	Alanine racemase	Q8RG28
337	Q8RG32	Transposase	Q8RG32
338	Q8RG36	50S ribosomal protein L31	RL31
339	Q8RG39	RNA polymerase sigma-E factor	Q8RG39
340	Q8RG40	4-hydroxy-3-methylbut-2-en-1-yl diphosphate synthase	ISPG
341	Q8RG41	Cell wall endopeptidase family M23/M37	Q8RG41
342	Q8RG42	Transcription termination factor Rho	RHO
343	Q8RG44	Acriflavin resistance protein B	Q8RG44
344	Q8RG46	Flavodoxin	Q8RG46
345	Q8RG47	Cell surface protein	Q8RG47
346	Q8RG50	Murein hydrolase export regulator	Q8RG50
347	Q8RG55	Ribosomal RNA large subunit methyltransferase H	RLMH
348	Q8RG57	Probable sigma(54) modulation protein	Q8RG57
349	Q8RG76	Transporter protein	Q8RG76
350	Q8RG77	Kinase autophosphorylation inhibitor KipI	Q8RG77
351	Q8RG79	Purine-nucleoside phosphorylase	Q8RG79
352	Q8RG80	50S ribosomal protein L19	RL19
353	Q8RG83	Orotidine 5'-phosphate decarboxylase	PYRF
354	Q8RG95	Uncharacterized protein	Q8RG95
355	Q8RG96	Recombination protein RecR	RECR
356	Q8RG99	Acetyl-coenzyme A carboxylase carboxyl transferase subunit alpha	ACCA
357	Q8RGA2	Alanine racemase	ALR
358	Q8RGA8	Dipeptide transport system permease protein dppC	Q8RGA8
359	Q8RGA9	Dipeptide transport system permease protein dppB	Q8RGA9
360	Q8RGB0	Dipeptide-binding protein	Q8RGB0
361	Q8RGB2	Outer membrane protein	Q8RGB2
362	Q8RGB3	Polysaccharide deacetylase	Q8RGB3
363	Q8RGB4	Hydrolase (HAD superfamily)	Q8RGB4
364	Q8RGB7	Fusobacterium outer membrane protein family	Q8RGB7
365	Q8RGC1	Lipopolysaccharide N-acetylglucosaminyltransferase	Q8RGC1
366	Q8RGC4	Uncharacterized protein	Q8RGC4
367	Q8RGC7	Iron(III)-transport system permease protein sfuB	Q8RGC7
368	Q8RGC9	Iron(III)-binding protein	Q8RGC9
369	Q8RGD1	Signal peptidase I	Q8RGD1
370	Q8RGD2	Ribosomal-protein-alanine acetyltransferase	Q8RGD2
371	Q8RGD6	ATP synthase subunit a	Q8RGD6
372	Q8RGD8	ATP synthase subunit b	ATPF
373	Q8RGE3	ATP synthase epsilon chain	ATPE
374	Q8RGE7	NA+/H+ antiporter NHAC	Q8RGE7
375	Q8RGF4	Permease	Q8RGF4
376	Q8RGG3	Outer membrane porin F	Q8RGG3
377	Q8RGG5	Glycerol uptake operon antiterminator regulatory protein	Q8RGG5
378	Q8RGG6	Magnesium and cobalt transport protein corA	Q8RGG6
379	Q8RGH0	Na(+)-linked D-alanine glycine permease	Q8RGH0
380	Q8RGH1	50S ribosomal protein L35	RL35
381	Q8RGH3	Fructose-bisphosphate aldolase class 1	ALF1
382	Q8RGH5	Hypothetical cytosolic protein	Q8RGH5
383	Q8RGH8	Tryptophan synthase beta chain	TRPB
384	Q8RGI0	Transcriptional regulator, AraC family	Q8RGI0
385	Q8RGI2	Anaerobic ribonucleoside-triphosphate reductase	Q8RGI2
386	Q8RGI4	Iron(III)-transport system permease protein sfuB	Q8RGI4
387	Q8RGI5	Iron(III)-binding protein	Q8RGI5
388	Q8RGI7	Iron(III) dicitrate transport system permease protein fecD	Q8RGI7
389	Q8RGJ2	Iron(III) dicitrate transport system permease protein fecD	Q8RGJ2
390	Q8RGJ7	Hypothetical cytosolic protein	Q8RGJ7
391	Q8RGK0	Hemolysin activator protein	Q8RGK0
392	Q8RGK1	Hemolysin activator protein	Q8RGK1
393	Q8RGK2	Hemolysin	Q8RGK2
394	Q8RGK3	Hemolysin	Q8RGK3
395	Q8RGK8	Ribosome maturation factor RimM	RIMM
396	Q8RGL0	DNA polymerase III PolC-type	Q8RGL0
397	Q8RGL2	Lipoprotein	Q8RGL2
398	Q8RGM5	Membrane protein related to metalloendopeptidase	Q8RGM5
399	Q8RGM9	Formate acetyltransferase	Q8RGM9
400	Q8RGN0	Pyruvate formate-lyase activating enzyme	Q8RGN0
401	Q8RGN7	Fusobacterium outer membrane protein family	Q8RGN7
402	Q8RGN8	Outer membrane protein	Q8RGN8
403	Q8RGP4	Trk system potassium uptake protein trkA	Q8RGP4
404	Q8RGP5	Dihydrofolate reductase	Q8RGP5
405	Q8RGP9	ABC transporter permease protein	Q8RGP9
406	Q8RGQ3	Uncharacterized protein	Q8RGQ3
407	Q8RGQ8	Transcriptional regulator, DeoR family	Q8RGQ8
408	Q8RGQ9	Uncharacterized protein	Q8RGQ9
409	Q8RGR0	4-hydroxythreonine-4-phosphate dehydrogenase	PDXA
410	Q8RGR1	Gluconate permease	Q8RGR1
411	Q8RGR4	Melibiose carrier protein	Q8RGR4
412	Q8RGR5	Carbon starvation protein A	Q8RGR5
413	Q8RGS0	Crossover junction endodeoxyribonuclease RuvC	RUVC
414	Q8RGT0	Glutaconate CoA-transferase subunit A	Q8RGT0
415	Q8RGT5	Dipeptide transport system permease protein dppC	Q8RGT5
416	Q8RGT6	Dipeptide transport system permease protein dppB	Q8RGT6
417	Q8RGT7	Dipeptide-binding protein	Q8RGT7
418	Q8RGT8	Two-component response regulator yesN	Q8RGT8
419	Q8RGU0	Thiol:disulfide interchange protein tlpA	Q8RGU0
420	Q8RGU1	Cytochrome c-type biogenesis protein ccdA	Q8RGU1
421	Q8RGV3	Enoyl-[acyl-carrier-protein] reductase	Q8RGV3
422	Q8RGW3	Anhydro-N-acetylmuramyl-tripeptide amidase	Q8RGW3
423	Q8RGW5	Na+ driven multidrug efflux pump	Q8RGW5
424	Q8RGW6	RNA-directed DNA polymerase	Q8RGW6
425	Q8RGW7	Uncharacterized protein	Q8RGW7
426	Q8RGX0	DNA repair protein radA	Q8RGX0
427	Q8RGX1	Phosphopantetheine adenylyltransferase	COAD
428	Q8RGX7	3-oxoacyl-[acyl-carrier-protein] synthase 3	FABH
429	Q8RGX8	Phosphate acyltransferase	PLSX
430	Q8RGY8	Transposase	Q8RGY8
431	Q8RGZ3	Hemolysin	Q8RGZ3
432	Q8RGZ4	Hemolysin activator protein	Q8RGZ4
433	Q8RH02	Flavodoxin	Q8RH02
434	Q8RH08	Heat-inducible transcription repressor HrcA	HRCA
435	Q8RH13	Microcin C7 self-immunity protein mccF	Q8RH13
436	Q8RH20	Flavodoxins/hemoproteins	Q8RH20
437	Q8RH21	Inorganic pyrophosphatase	Q8RH21
438	Q8RH34	Ethanolamine utilization protein eutL	Q8RH34
439	Q8RH38	Ethanolamine two-component response regulator	Q8RH38
440	Q8RH41	Dihydropteroate synthase	Q8RH41
441	Q8RH42	2-amino-4-hydroxy-6-hydroxymethyldihydropteridine pyrophosphokinase	Q8RH42
442	Q8RH44	Glycine--tRNA ligase beta subunit	SYGB
443	Q8RH45	Glycine--tRNA ligase alpha subunit	SYGA
444	Q8RH46	Lipoprotein signal peptidase	LSPA
445	Q8RH53	D-alanyl-D-alanine carboxypeptidase	Q8RH53
446	Q8RH56	Ribosomal-protein-alanine acetyltransferase	Q8RH56
447	Q8RH64	3-dehydroquinate dehydratase	AROQ
448	Q8RH65	Shikimate 5-dehydrogenase	Q8RH65
449	Q8RH68	Rod shape-determining protein rodA	Q8RH68
450	Q8RH71	Ribonuclease M5	RNM5
451	Q8RH90	Transcription-repair-coupling factor	Q8RH90
452	Q8RH98	Transcriptional regulator	Q8RH98
453	Q8RHA3	Jag protein	Q8RHA3
454	Q8RHA5	Putative membrane protein insertion efficiency factor	YIDD
455	Q8RHA6	Ribonuclease P protein component	RNPA
456	Q8RHA9	DNA replication and repair protein RecF	Q8RHA9
457	Q8RHD8	Uncharacterized protein	Q8RHD8
458	Q8RHE2	General secretion pathway protein E	Q8RHE2
459	Q8RHE3	General secretion pathway protein F	Q8RHE3
460	Q8RHE4	General secretion pathway protein G	Q8RHE4
461	Q8RHE5	Integral membrane protein	Q8RHE5
462	Q8RHF1	General secretion pathway protein D	Q8RHF1
463	Q8RHF9	NA+/H+ antiporter NHAC	Q8RHF9
464	Q8RHG0	MunI regulatory protein	Q8RHG0
465	Q8RHG6	Amino acid carrier protein alsT	Q8RHG6
466	Q8RHG7	Thiol:disulfide interchange protein tlpA	Q8RHG7
467	Q8RHH1	Fusobacterium outer membrane protein family	Q8RHH1
468	Q8RHH2	Uncharacterized protein	Q8RHH2
469	Q8RHH3	Uncharacterized protein	Q8RHH3
470	Q8RHH7	Fusobacterium outer membrane protein family	Q8RHH7
471	Q8RHH8	Ferric uptake regulation protein	Q8RHH8
472	Q8RHH9	50S ribosomal protein L33	RL33
473	Q8RHI1	Transcription termination/antitermination protein NusG	Q8RHI1
474	Q8RHI4	50S ribosomal protein L10	RL10
475	Q8RHI5	50S ribosomal protein L7/L12	RL7
476	Q8RHI8	Protein yicC	Q8RHI8
477	Q8RHJ1	Thiamine biosynthesis lipoprotein apbE	Q8RHJ1
478	Q8RHJ3	O-antigen acetylase	Q8RHJ3
479	Q8RHJ4	Ribosome maturation factor RimP	RIMP
480	Q8RHJ7	Ribosome-binding factor A	RBFA
481	Q8RHK4	Transcriptional regulator, MarR family	Q8RHK4
482	Q8RHL8	Transporter	Q8RHL8
483	Q8RHN4	30S ribosomal protein S15	RS15
484	Q8RHN5	tRNA(Ile)-lysidine synthase	TILS
485	Q8RHN9	Hemin receptor	Q8RHN9
486	Q8RHP0	Hemin-binding periplasmic protein hmuT	Q8RHP0
487	Q8RHP1	Hemin transport system permease protein hmuU	Q8RHP1
488	Q8RHQ0	Na(+)-linked D-alanine glycine permease	Q8RHQ0
489	Q8RHQ7	Putative DNA-binding protein	Q8RHQ7
490	Q8RHQ9	Na+ driven multidrug efflux pump	Q8RHQ9
491	Q8RHR8	Phosphatidylglycerophosphatase A	Q8RHR8
492	Q8RHS2	Nitrogen regulatory IIA protein	Q8RHS2
493	Q8RHS5	Site-specific DNA-methyltransferase (adenine-specific)	Q8RHS5
494	Q8RHT2	Ribonuclease Y	RNY
495	Q8RHT4	Outer membrane protein	Q8RHT4
496	Q8RHT5	Periplasmic protein	Q8RHT5
497	Q8RHT9	Outer membrane protein	Q8RHT9
498	Q8RHU0	Transcriptional regulator, MarR family	Q8RHU0
499	Q8RHU4	Hypothetical lipoprotein	Q8RHU4
500	Q8RHU9	BAX protein	Q8RHU9
501	Q8RHV1	Fusobacterium outer membrane protein family	Q8RHV1
502	Q8RHV5	Transposase	Q8RHV5
503	Q8RHW1	30S ribosomal protein S20	RS20
504	Q8RHW5	Peptidyl-prolyl cis-trans isomerase	Q8RHW5
505	Q8RHW6	Ribose 5-phosphate isomerase	Q8RHW6
506	Q8RHX4	L-lysine 2,3-aminomutase	KAMA
507	Q8RHX9	L-lysine permease	Q8RHX9
508	Q8RHY0	NA+/H+ antiporter NHAC	Q8RHY0
509	Q8RHY1	Major outer membrane protein	Q8RHY1
510	Q8RHY2	Short-chain fatty acids transporter	Q8RHY2
511	Q8RHZ0	3-oxoacyl-[acyl-carrier-protein] synthase III	Q8RHZ0
512	Q8RI04	Biopolymer transport exbB protein	Q8RI04
513	Q8RI07	Nitrogen assimilation regulatory protein	Q8RI07
514	Q8RI10	50S ribosomal protein L9	RL9
515	Q8RI12	Manganese-dependent inorganic pyrophosphatase	Q8RI12
516	Q8RI18	Hemolysin activator protein	Q8RI18
517	Q8RI19	Hemolysin	Q8RI19
518	Q8RI23	Manganese-binding protein	Q8RI23
519	Q8RI24	Manganese-binding protein	Q8RI24
520	Q8RI26	Manganese transport system membrane protein mntB	Q8RI26
521	Q8RI27	Iron/zinc/copper-binding protein	Q8RI27
522	Q8RI32	Aminoacyl-histidine dipeptidase	Q8RI32
523	Q8RI37	Spermidine/putrescine transport system permease protein potC	Q8RI37
524	Q8RI38	Spermidine/putrescine transport system permease protein potB	Q8RI38
525	Q8RI41	Uncharacterized protein	Q8RI41
526	Q8RI42	Phosphocarrier protein HPr	Q8RI42
527	Q8RI43	Phosphoenolpyruvate-protein phosphotransferase	Q8RI43
528	Q8RI45	Cob(I)alamin adenosyltransferase	Q8RI45
529	Q8RI46	Na+ driven multidrug efflux pump	Q8RI46
530	Q8RI51	Phosphocarrier protein HPr	Q8RI51
531	Q8RI57	UPF0246 protein FN1762	Y1762
532	Q8RI58	Phosphomethylpyrimidine kinase	Q8RI58
533	Q8RI59	Thiamine-phosphate synthase	THIE
534	Q8RI60	Phosphomethylpyrimidine synthase	THIC
535	Q8RI61	ThiS protein	Q8RI61
536	Q8RI63	Thiazole synthase	THIG
537	Q8RI65	Regulatory protein TENI	Q8RI65
538	Q8RI66	Cysteine permease	Q8RI66
539	Q8RI70	Multidrug-efflux transporter 2 regulator	Q8RI70
540	Q8RI85	Na+ driven multidrug efflux pump	Q8RI85
541	Q8RI86	Potassium uptake protein KtrB	Q8RI86
542	Q8RI87	Potassium uptake protein KtrA	Q8RI87
543	Q8RI89	Ribosomal RNA small subunit methyltransferase G	RSMG
544	Q8RI93	Protein translocase subunit SecA	SECA
545	Q8RIA3	Transporter	Q8RIA3
546	Q8RIA6	Undecaprenyl-diphosphatase	UPPP
547	Q8RIA7	ABC transporter ATP-binding protein	Q8RIA7
548	Q8RIA9	dTDP-4-dehydrorhamnose 3,5-epimerase	Q8RIA9
549	Q8RIB3	Hypothetical membrane-spanning protein	Q8RIB3
550	Q8RIB9	Heteropolysaccharide repeat unit export protein	Q8RIB9
551	Q8RIC1	Transposase	Q8RIC1
552	Q8RIC9	Membrane-bound O-acyltransferase	Q8RIC9
553	Q8RID2	Choline transport protein	Q8RID2
554	Q8RIE3	30S ribosomal protein S6	RS6
555	Q8RIE6	Uncharacterized protein	Q8RIE6
556	Q8RIE8	Oligopeptide-binding protein oppA	Q8RIE8
557	Q8RIE9	Oligopeptide transport system permease protein oppB	Q8RIE9
558	Q8RIF0	Oligopeptide transport system permease protein oppC	Q8RIF0
559	Q8RIF7	50S ribosomal protein L23	RL23
560	Q8RIG3	50S ribosomal protein L29	RL29
561	Q8RIG4	30S ribosomal protein S17	RS17
562	Q8RIH0	30S ribosomal protein S8	RS8
563	Q8RIH4	50S ribosomal protein L30	RL30
564	Q8RIH6	Protein translocase subunit SecY	Q8RIH6
565	Q8RII1	N utilization substance protein B homolog	NUSB
566	Q8RII3	MG(2+) chelatase family protein	Q8RII3
567	Q8RII4	Uncharacterized protein	Q8RII4
568	Q8RII6	33 kDa chaperonin	Q8RII6
569	Q8RII7	Uncharacterized protein	Q8RII7
570	Q8RII8	Cytidylate kinase	KCY
571	Q8RIJ6	Electron transport complex subunit C	Q8RIJ6
572	Q8RIJ7	Electron transport complex subunit G	Q8RIJ7
573	Q8RIJ8	Electron transport complex subunit E	Q8RIJ8
574	Q8RIJ9	RNFB-related protein	Q8RIJ9
575	Q8RIK0	Hypothetical lipoprotein	Q8RIK0
576	Q8RIK1	LexA repressor	Q8RIK1
577	Q8RIK5	Beta-lactamase	Q8RIK5
578	Q8RIL2	ATPases and helicase subunits involved in DNA replication	Q8RIL2
579	Q8RIL3	UPF0213 protein FN1575	Y1575
580	Q8RIL5	Phospho-2-dehydro-3-deoxyheptonate aldolase	Q8RIL5
581	Q8RIM1	Fusobacterium outer membrane protein family	Q8RIM1
582	Q8RIM8	PTS permease for N-acetylglucosamine and glucose	Q8RIM8
583	Q8RIM9	Ferredoxin like protein	Q8RIM9
584	Q8RIN1	Iron-sulfur cluster-binding protein	Q8RIN1
585	Q8RIP0	Murein hydrolase export regulator	Q8RIP0
586	Q8RIP1	Transposase	Q8RIP1
587	Q8RIP5	Fusobacterium outer membrane protein family	Q8RIP5
588	Q8RIP8	Dipeptide-binding protein	Q8RIP8
589	Q8RIP9	Dipeptide transport system permease protein dppC	Q8RIP9
590	Q8RIQ0	Dipeptide transport system permease protein dppB	Q8RIQ0
591	Q8RIQ1	UDP-N-acetylglucosamine 1-carboxyvinyltransferase	MURA
592	Q8RIQ2	RNA polymerase sigma-H factor	Q8RIQ2
593	Q8RIR1	Riboflavin biosynthesis protein RibBA	Q8RIR1
594	Q8RIR2	Riboflavin synthase alpha chain	Q8RIR2
595	Q8RIR3	Riboflavin biosynthesis protein RibD	Q8RIR3
596	Q8RIR4	6,7-dimethyl-8-ribityllumazine synthase	RISB
597	Q8RIR5	Nickel-binding protein	Q8RIR5
598	Q8RIR6	Nickel transport system permease protein nikB	Q8RIR6
599	Q8RIR7	Nickel transport system permease protein nikC	Q8RIR7
600	Q8RIS0	Cell surface protein	Q8RIS0
601	Q8RIS2	Multidrug resistance protein 2	Q8RIS2

## Sheet: Table S5
KEGG Metabolic Pathways involved by Non-human Homologous Proteins
	S. No.	KEGG ID	KEGG Pathway Name	No. of Proteins
	1	fnu00010	Glycolysis / Gluconeogenesis	4
	2	fnu00030	Pentose phosphate pathway	4
	3	fnu00051	Fructose and mannose metabolism	12
	4	fnu00061	Fatty acid biosynthesis	5
	5	fnu00190	Oxidative phosphorylation	5
	6	fnu00230	Purine metabolism	10
	7	fnu00240	Pyrimidine metabolism	12
	8	fnu00260	Glycine, serine and threonine metabolism	5
	9	fnu00270	Cysteine and methionine metabolism	2
	10	fnu00300	Lysine biosynthesis	2
	11	fnu00310	Lysine degradation	1
	12	fnu00350	Tyrosine metabolism	2
	13	fnu00362	Benzoate degradation	2
	14	fnu00400	Phenylalanine, tyrosine and tryptophan biosynthesis	6
	15	fnu00430	Taurine and hypotaurine metabolism	2
	16	fnu00450	Selenocompound metabolism	1
	17	fnu00471	D-Glutamine and D-glutamate metabolism	3
	18	fnu00473	D-Alanine metabolism	3
	19	fnu00480	Glutathione metabolism	3
	20	fnu00500	Starch and sucrose metabolism	4
	21	fnu00520	Amino sugar and nucleotide sugar metabolism	8
	22	fnu00521	Streptomycin biosynthesis	1
	23	fnu00523	Polyketide sugar unit biosynthesis	1
	24	fnu00540	Lipopolysaccharide biosynthesis	11
	25	fnu00550	Peptidoglycan biosynthesis	16
	26	fnu00561	Glycerolipid metabolism	2
	27	fnu00564	Glycerophospholipid metabolism	5
	28	fnu00620	Pyruvate metabolism	6
	29	fnu00625	Chloroalkane and chloroalkene degradation	1
	30	fnu00627	Aminobenzoate degradation	2
	31	fnu00640	Propanoate metabolism	4
	32	fnu00643	Styrene degradation	1
	33	fnu00650	Butanoate metabolism	3
	34	fnu00670	One carbon pool by folate	1
	35	fnu00680	Methane metabolism	5
	36	fnu00730	Thiamine metabolism	5
	37	fnu00740	Riboflavin metabolism	4
	38	fnu00750	Vitamin B6 metabolism	2
	39	fnu00760	Nicotinate and nicotinamide metabolism	3
	40	fnu00770	Pantothenate and CoA biosynthesis	3
	41	fnu00780	Biotin metabolism	4
	42	fnu00790	Folate biosynthesis	4
	43	fnu00860	Porphyrin and chlorophyll metabolism	7
	44	fnu00900	Terpenoid backbone biosynthesis	4
	45	fnu00910	Nitrogen metabolism	1
	46	fnu00970	Aminoacyl-tRNA biosynthesis	3
	47	fnu01110	Biosynthesis of secondary metabolites	30
	48	fnu01120	Microbial metabolism in diverse environments	15
	49	fnu01130	Biosynthesis of antibiotics	18
	50	fnu01200	Carbon metabolism	11
	51	fnu01212	Fatty acid metabolism	5
	52	fnu01230	Biosynthesis of amino acids	11
	53	fnu01501	beta-Lactam resistance	4
	54	fnu01502	Vancomycin resistance	6
	55	fnu01503	Cationic antimicrobial peptide (CAMP) resistance	2
	56	fnu02010	ABC transporters	29
	57	fnu02020	Two-component system	5
	58	fnu02030	Bacterial chemotaxis	2
	59	fnu02060	Phosphotransferase system (PTS)	9
	60	fnu03010	Ribosome	18
	61	fnu03018	RNA degradation	2
	62	fnu03020	RNA polymerase	1
	63	fnu03030	DNA replication	8
	64	fnu03060	Protein export	8
	65	fnu03070	Bacterial secretion system	10
	66	fnu03410	Base excision repair	2
	67	fnu03420	Nucleotide excision repair	3
	68	fnu03430	Mismatch repair	11
	69	fnu03440	Homologous recombination	13
	70	fnu04122	Sulfur relay system	1
				419

## Sheet: Table S6
	Pathogen Specific Metabolic Pathways of Screened Proteins of F. nucleatum
	Pathogen Specific Metabolic Pathways
	S. No.	KEGG ID	KEGG Pathway Name	No. of Proteins
	1	fnu00362	Benzoate degradation	2
	2	fnu00473	D-Alanine metabolism	3
	3	fnu00521	Streptomycin biosynthesis	1
	4	fnu00523	Polyketide sugar unit biosynthesis	1
	5	fnu00540	Lipopolysaccharide biosynthesis	11
	6	fnu00550	Peptidoglycan biosynthesis	16
	7	fnu00625	Chloroalkane and chloroalkene degradation	1
	8	fnu00627	Aminobenzoate degradation	2
	9	fnu00643	Styrene degradation	1
	10	fnu00680	Methane metabolism	5
	11	fnu01120	Microbial metabolism in diverse environments	15
	12	fnu01501	beta-Lactam resistance	4
	13	fnu01502	Vancomycin resistance	6
	14	fnu01503	Cationic antimicrobial peptide (CAMP) resistance	2
	15	fnu02020	Two-component system	5
	16	fnu02030	Bacterial chemotaxis	2
	17	fnu02060	Phosphotransferase system (PTS)	9
	18	fnu03070	Bacterial secretion system	10

## Sheet: Table S7
Subcellular Localization of Druggable Proteins
S. No.	Uniprot ID	Predicted Subcellular Localization	Uniprot	CelloGram	SOSUI	Psortb v3.0	Cell-Ploc2.0	pslPred
1	Q8R5N5	Inner membrane	Inner membrane		unknown
2	Q8R609	Cytoplasm		Periplasm	Outer membrane	Cytoplasm	Cytoplasm	Cytoplasm
3	Q8R612	Cytoplasm		Cytoplasm	Cytoplasm	Cytoplasm	Cytoplasm
4	Q8R635	Cytoplasm	Cytoplasm
5	Q8R691	Cytoplasm		Cytoplasm	Cytoplasm	Cytoplasm	Inner membrane	Cytoplasmic
6	Q8R6A2	Cytoplasm	Cytoplasm
7	Q8RDP8	Cytoplasm	Cytoplasm
8	Q8RDQ1	Cytoplasm	Cytoplasm
9	Q8RDQ2	Cytoplasm	Cytoplasm
10	Q8RDQ3	Cytoplasm	Cytoplasm
11	Q8RDQ4	Cytoplasm	Cytoplasm
12	Q8RE91	Cytoplasm	Cytoplasm
13	Q8REA2	Membrane	Membrane
14	Q8RED6	Cytoplasm		Inner membrane	Cytoplasm	Cytoplasm	Inner membrane	Cytoplasm
15	Q8REE2	Periplasm		Periplasm	unknown	Periplasmic	Periplasm.	Cytoplasmic
16	Q8REF2	Inner membrane		Outer membrane	Inner membrane	Cytoplasmic membrane	Inner membrane	Cytoplasmic
17	Q8RFA8	Cytoplasm	Cytoplasm
18	Q8RFB7	Cytoplasm		Cytoplasm	Cytoplasm	Cytoplasm	Cytoplasm	Cytoplasm
19	Q8RFU2	Cytoplasm	Cytoplasm
20	Q8RFV2	Cytoplasm		Outer membrane	Cytoplasm	Unknown	Inner membrane	Cytoplasm
21	Q8RG00	Outer membrane		Outer membrene	Extracellular	Unknown	Inner membrane.	Cytoplasm
22	Q8RGA2	Cytoplasm		Cytoplasm	Cytoplasm	Cytoplasmic	Cytoplasm.	Cytoplasmic
23	Q8RGT8	Cytoplasm		Cytoplasm	Cytoplasm	Cytoplasmic	Cytoplasmic	Cytoplasmic
24	Q8RHE2	Cytoplasm		Cytoplasm	Cytoplasm	Cytoplasmic	Cytoplasmic	Cytoplasmic
25	Q8RHW6	Cytoplasm		Cytoplasm	Cytoplasm	Cytoplasmic	Cytoplasm.	Cytoplasmic
26	Q8RI43	Cytoplasm	Cytoplasm
27	Q8RIQ1	Cytoplasm	Cytoplasm
28	Q8RE11	Cytoplasm		Cytoplasm	Cytoplasm	Cytoplasmic	Cytoplasmic	Cytoplasmic
29	Q8RE51	Membrane	Membrane
30	Q8RDQ7	Cytoplasm	Cytoplasm
31	Q8RFH4	Cytoplasm		Cytoplasm	Cytoplasm	Unknown	Cytoplasmic	Cytoplasmic
32	Q8RFE9	Cytoplasm		Cytoplasm	Cytoplasm	Cytoplasmic	Inner membrane	Cytoplasmic
33	Q8R685	Cytoplasm		Cytoplasm	Cytoplasm	Cytoplasmic	Cytoplasmic	Cytoplasmic
34	Q8R673	Cytoplasm	Cytoplasm
35	Q8RE13	Cytoplasm	Cytoplasm
