# Supplementary material for: Target identification in Fusobacterium nucleatum by subtractive genomics approach and enrichment analysis of host-pathogen protein-protein interactions
Source: BMC Microbiol. 2016 May 12;16:84. doi: 10.1186/s12866-016-0700-0 (PMC4866016; doi:10.1186/s12866-016-0700-0)
Supplement: Additional file 3: Table S8. — Homology based HP-PPIs predicted from HPIDB. Table S9. Pathway enrichment analysis of host genes from DAVID functional annotation tool. Table S10. Gene ontology report of host genes. Table S11. Disease enrichment analysis of host genes participated in HP-PPIs. Table S12. Total functional annotation cluster analysis of host genes. (XLSX 99 kb) [file 12866_2016_700_MOESM3_ESM.xlsx]

## Sheet: Table S8
Host-Pathogen Protein-Protein Interactions
S. No.	Host ID	Pathogen ID	Detection Method	Interaction Type	Source Database
1	A6NFN3	Q8REV6	Two hybrid pooling approach	Physical association	IntAct
2	O15050	Q8REV0	Two hybrid pooling approach	Physical association	IntAct
3	O15151	Q8RE13	Two hybrid pooling approach	Physical association	IntAct
4	O15169	Q8R5V9	Two hybrid pooling approach	Physical association	IntAct
5	O75197	Q8RIC6	Two hybrid pooling approach	Physical association	IntAct
6	O75197	Q8RIC4	Two hybrid pooling approach	Physical association	IntAct
7	O75197	Q8RHI6	Two hybrid pooling approach	Physical association	IntAct
8	O75581	Q8RIC6	Two hybrid pooling approach	Physical association	IntAct
9	O75581	Q8RIC4	Two hybrid pooling approach	Physical association	IntAct
10	O75581	Q8RHI6	Two hybrid pooling approach	Physical association	IntAct
11	O75928	Q8RHI6	Two hybrid pooling approach	Physical association	IntAct
12	O94856	Q8RHK3	Two hybrid pooling approach	Physical association	IntAct
13	O95644	Q8RG86	Two hybrid pooling approach	Physical association	IntAct
14	O95998	Q8R674	Two hybrid pooling approach	Physical association	IntAct
15	O95998	Q8R5X7	Two hybrid pooling approach	Physical association	IntAct
16	P01911	Q8RGX5	Two hybrid pooling approach	Physical association	IntAct
17	P02452	Q8RIM8	Two hybrid pooling approach	Physical association	IntAct
18	P02452	Q8RFS6	Two hybrid pooling approach	Physical association	IntAct
19	P02452	Q8RHI6	Two hybrid pooling approach	Physical association	IntAct
20	P02452	Q8R620	Two hybrid pooling approach	Physical association	IntAct
21	P02452	Q8RFY7	Two hybrid pooling approach	Physical association	IntAct
22	P03372	Q8RFY7	Two hybrid pooling approach	Physical association	IntAct
23	P04114	Q8RH05	Affinity chromatography technology	Physical association	BioGRID
24	P04233	Q8R6E4	Two hybrid pooling approach	Physical association	IntAct
25	P04233	Q8RI43	Two hybrid pooling approach	Physical association	IntAct
26	P04233	Q8RG52	Two hybrid pooling approach	Physical association	IntAct
27	P04233	Q8RHI6	Two hybrid pooling approach	Physical association	IntAct
28	P04233	Q8RFY7	Two hybrid pooling approach	Physical association	IntAct
29	P04233	Q8R679	Two hybrid pooling approach	Physical association	IntAct
30	P04233	Q8R603	Two hybrid pooling approach	Physical association	IntAct
31	P04233	Q8R5X7	Two hybrid pooling approach	Physical association	IntAct
32	P04233	Q8R6E4	Two hybrid pooling approach	Physical association	IntAct
33	P04233	Q8RI43	Two hybrid pooling approach	Physical association	IntAct
34	P04233	Q8RG52	Two hybrid pooling approach	Physical association	IntAct
35	P04233	Q8RHI6	Two hybrid pooling approach	Physical association	IntAct
36	P04233	Q8RFY7	Two hybrid pooling approach	Physical association	IntAct
37	P04233	Q8R679	Two hybrid pooling approach	Physical association	IntAct
38	P04233	Q8R603	Two hybrid pooling approach	Physical association	IntAct
39	P04233	Q8R5X7	Two hybrid pooling approach	Physical association	IntAct
40	P04637	Q8RH05	Affinity chromatography technology	Direct interaction	MINT
41	P05067	Q8R5X7	Nuclear magnetic resonance	Direct interaction	MINT
42	P05412	Q8RHI6	Two hybrid pooling approach	Physical association	IntAct
43	P06239	Q8RDY9	Two hybrid pooling approach	Physical association	IntAct
44	P06239	Q8RFN9	Two hybrid pooling approach	Physical association	IntAct
45	P06239	Q8RF89	Two hybrid pooling approach	Physical association	IntAct
46	P06241	Q8R5W0	Two hybrid pooling approach	Physical association	IntAct
47	P06340	Q8R5V9	Two hybrid pooling approach	Physical association	IntAct
48	P07954	Q8RGR2	Two hybrid pooling approach	Physical association	IntAct
49	P07954	P58824	Two hybrid pooling approach	Physical association	IntAct
50	P08069	Q8RFQ4	Two hybrid pooling approach	Physical association	IntAct
51	P08572	Q8RIC6	Two hybrid pooling approach	Physical association	IntAct
52	P08572	Q8RIC4	Two hybrid pooling approach	Physical association	IntAct
53	P08572	Q8REJ8	Two hybrid pooling approach	Physical association	IntAct
54	P08572	Q8R679	Two hybrid pooling approach	Physical association	IntAct
55	P08572	Q8RHQ8	Two hybrid pooling approach	Physical association	IntAct
56	P08572	Q8RG86	Two hybrid pooling approach	Physical association	IntAct
57	P08603	Q8RFG9	Far western blotting	Direct interaction	BioGRID
58	P10909	Q8RE13	Two hybrid pooling approach	Physical association	IntAct
59	P11802	Q8RH23	Two hybrid	Physical interaction	DIP
60	P13796	Q8RFY7	Two hybrid pooling approach	Physical association	IntAct
61	P16070	Q8R6C5	Two hybrid	Physical interaction	DIP
62	P17066	Q8RIA1	Two hybrid pooling approach	Physical association	IntAct
63	P19838	Q8R643	Two hybrid pooling approach	Physical association	IntAct
64	P19838	Q8R6F0	Two hybrid pooling approach	Physical association	IntAct
65	P19838	Q8RG00	Two hybrid pooling approach	Physical association	IntAct
66	P19838	Q8REJ8	Two hybrid pooling approach	Physical association	IntAct
67	P19838	Q8R609	Two hybrid pooling approach	Physical association	IntAct
68	P19838	Q8R6F2	Two hybrid pooling approach	Physical association	IntAct
69	P19838	Q8RF61	Two hybrid pooling approach	Physical association	IntAct
70	P19838	Q8RIR1	Two hybrid pooling approach	Physical association	IntAct
71	P19838	Q8RH14	Two hybrid pooling approach	Physical association	IntAct
72	P19838	Q8RG75	Two hybrid pooling approach	Physical association	IntAct
73	P19838	Q8RIE0	Two hybrid pooling approach	Physical association	IntAct
74	P19838	Q8RG35	Two hybrid pooling approach	Physical association	IntAct
75	P19838	Q8RH47	Two hybrid pooling approach	Physical association	IntAct
76	P19838	Q8RI93	Two hybrid pooling approach	Physical association	IntAct
77	P19838	Q8RHI7	Two hybrid pooling approach	Physical association	IntAct
78	P19838	Q8RFP5	Two hybrid pooling approach	Physical association	IntAct
79	P19838	Q8RFG9	Two hybrid pooling approach	Physical association	IntAct
80	P19838	Q8RG86	Two hybrid pooling approach	Physical association	IntAct
81	P23142	Q8RI88	Two hybrid pooling approach	Physical association	IntAct
82	P23769	Q8RG86	Two hybrid pooling approach	Physical association	IntAct
83	P23771	Q8RG86	Two hybrid pooling approach	Physical association	IntAct
84	P25106	Q8RFJ8	Two hybrid pooling approach	Physical association	IntAct
85	P26038	Q8RDQ7	Two hybrid pooling approach	Physical association	IntAct
86	P27986	Q8RHI6	Two hybrid pooling approach	Physical association	IntAct
87	P27986	Q8RF65	Two hybrid pooling approach	Physical association	IntAct
88	P27986	Q8RGC8	Two hybrid pooling approach	Physical association	IntAct
89	P35222	Q8R643	Two hybrid pooling approach	Physical association	IntAct
90	P35222	Q8R6F0	Two hybrid pooling approach	Physical association	IntAct
91	P35222	Q8R609	Two hybrid pooling approach	Physical association	IntAct
92	P35222	Q8R6F2	Two hybrid pooling approach	Physical association	IntAct
93	P35222	Q8RHI6	Two hybrid pooling approach	Physical association	IntAct
94	P35222	Q8R643	Two hybrid pooling approach	Physical association	IntAct
95	P35222	Q8R6F0	Two hybrid pooling approach	Physical association	IntAct
96	P35222	Q8R609	Two hybrid pooling approach	Physical association	IntAct
97	P35222	Q8R6F2	Two hybrid pooling approach	Physical association	IntAct
98	P35222	Q8RHI6	Two hybrid pooling approach	Physical association	IntAct
99	P40424	Q8R674	Two hybrid pooling approach	Physical association	IntAct
100	P40424	Q8RG52	Two hybrid pooling approach	Physical association	IntAct
101	P42566	Q8RDU9	Two hybrid pooling approach	Physical association	IntAct
102	P50851	Q8RIA1	Two hybrid pooling approach	Physical association	IntAct
103	P54253	Q8RHK3	Two hybrid pooling approach	Physical association	IntAct
104	P55199	Q8RH11	Two hybrid pooling approach	Physical association	IntAct
105	Q00534	Q8RH23	Two hybrid	Physical interaction	DIP
106	Q01844	Q8R605	Two hybrid pooling approach	Physical association	IntAct
107	Q02548	Q8RG52	Two hybrid pooling approach	Physical association	IntAct
108	Q12805	Q8RGH8	Two hybrid pooling approach	Physical association	IntAct
109	Q12882	Q8RHB2	Two hybrid pooling approach	Physical association	IntAct
110	Q12882	Q8RHI6	Two hybrid pooling approach	Physical association	IntAct
111	Q13315	Q8R5Z1	Two hybrid pooling approach	Physical association	IntAct
112	Q13469	Q8RG86	Two hybrid pooling approach	Physical association	IntAct
113	Q13489	Q8RIA1	Two hybrid pooling approach	Physical association	IntAct
114	Q14118	Q8RHI6	Two hybrid pooling approach	Physical association	IntAct
115	Q14192	Q8RFN9	Two hybrid pooling approach	Physical association	IntAct
116	Q14192	Q8RHK3	Two hybrid pooling approach	Physical association	IntAct
117	Q14192	Q8RHI6	Two hybrid pooling approach	Physical association	IntAct
118	Q14192	Q8RG88	Two hybrid pooling approach	Physical association	IntAct
119	Q14571	Q8RH11	Two hybrid pooling approach	Physical association	IntAct
120	Q14766	Q8RIC6	Two hybrid pooling approach	Physical association	IntAct
121	Q14766	Q8RIC4	Two hybrid pooling approach	Physical association	IntAct
122	Q14766	Q8RDT5	Two hybrid pooling approach	Physical association	IntAct
123	Q15051	Q8RI55	Anti tag coimmunoprecipitation	Association	IntAct
124	Q15080	Q8R679	Two hybrid pooling approach	Physical association	IntAct
125	Q15233	Q8R5X7	Two hybrid pooling approach	Physical association	IntAct
126	Q15326	Q8R600	Two hybrid pooling approach	Physical association	IntAct
127	Q15788	Q8RHQ8	Two hybrid pooling approach	Physical association	IntAct
128	Q15811	Q8R602	Two hybrid pooling approach	Physical association	IntAct
129	Q16236	Q8RG79	Two hybrid pooling approach	Physical association	IntAct
130	Q16534	Q8R641	Two hybrid pooling approach	Physical association	IntAct
131	Q16534	Q8RHB4	Two hybrid pooling approach	Physical association	IntAct
132	Q16534	Q8RHI6	Two hybrid pooling approach	Physical association	IntAct
133	Q16534	Q8R679	Two hybrid pooling approach	Physical association	IntAct
134	Q5M775	Q8RGR2	Two hybrid pooling approach	Physical association	IntAct
135	Q5TC12	Q8RGE2	Two hybrid	Physical association	IntAct
136	Q5VWX1	Q8RH70	Two hybrid pooling approach	Physical association	IntAct
137	Q6KC79	Q8R602	Two hybrid pooling approach	Physical association	IntAct
138	Q70Z35	Q8RG52	Two hybrid pooling approach	Physical association	IntAct
139	Q7Z7A1	Q8RG52	Two hybrid pooling approach	Physical association	IntAct
140	Q86UL8	Q8RHB1	Two hybrid pooling approach	Physical association	IntAct
141	Q8IWJ2	Q8RDU9	Two hybrid pooling approach	Physical association	IntAct
142	Q8NDB2	Q8RF65	Two hybrid pooling approach	Physical association	IntAct
143	Q8NI35	Q8RG52	Two hybrid pooling approach	Physical association	IntAct
144	Q8TCU6	Q8RG52	Two hybrid pooling approach	Physical association	IntAct
145	Q8WYB5	Q8RI43	Two hybrid pooling approach	Physical association	IntAct
146	Q92569	Q8RHI6	Two hybrid pooling approach	Physical association	IntAct
147	Q92569	Q8RF65	Two hybrid pooling approach	Physical association	IntAct
148	Q92569	Q8RGC8	Two hybrid pooling approach	Physical association	IntAct
149	Q92731	Q8RFY7	Two hybrid pooling approach	Physical association	IntAct
150	Q92845	Q8RIC6	Two hybrid pooling approach	Physical association	IntAct
151	Q92845	Q8RIC4	Two hybrid pooling approach	Physical association	IntAct
152	Q96AE4	Q8RG97	Two hybrid pooling approach	Physical association	IntAct
153	Q96AE4	Q8RH47	Two hybrid pooling approach	Physical association	IntAct
154	Q96N16	Q8RHQ8	Two hybrid pooling approach	Physical association	IntAct
155	Q96RT1	Q8R603	Two hybrid pooling approach	Physical association	IntAct
156	Q96RU3	Q8RDX8	Two hybrid pooling approach	Physical association	IntAct
157	Q96RU3	Q8RE13	Two hybrid pooling approach	Physical association	IntAct
158	Q9BZF1	Q8RFL5	Two hybrid pooling approach	Physical association	IntAct
159	Q9H334	Q8RFJ8	Two hybrid pooling approach	Physical association	IntAct
160	Q9NQB0	Q8RGR2	Two hybrid pooling approach	Physical association	IntAct
161	Q9NQB0	Q8RFY7	Two hybrid pooling approach	Physical association	IntAct
162	Q9NWB1	Q8REV6	Two hybrid pooling approach	Physical association	IntAct
163	Q9NZR2	Q8RIC6	Two hybrid pooling approach	Physical association	IntAct
164	Q9NZR2	Q8RIC4	Two hybrid pooling approach	Physical association	IntAct
165	Q9NZR2	Q8RHI6	Two hybrid pooling approach	Physical association	IntAct
166	Q9P2Q2	Q8R5V9	Two hybrid pooling approach	Physical association	IntAct
167	Q9UK58	Q8R605	Two hybrid pooling approach	Physical association	IntAct
168	Q9Y2G2	Q8R603	Two hybrid pooling approach	Physical association	IntAct
169	Q9Y5B0	Q8RI55	Two hybrid pooling approach	Physical association	IntAct
170	A0N0Q1	Q8RHI6	Two hybrid pooling approach	Physical association	IntAct
171	A8K5V0	Q8R674	Two hybrid pooling approach	Physical association	IntAct
172	A8K5V0	Q8RG52	Two hybrid pooling approach	Physical association	IntAct
173	A8MRA7	Q8RGE2	Two hybrid	Physical association	IntAct
174	B2R7F8	Q8RI93	Two hybrid pooling approach	Physical association	IntAct
175	B2R7F8	Q8RHQ8	Two hybrid pooling approach	Physical association	IntAct
176	B2R7F8	Q8RGE2	surface plasmon resonance	Physical association	MINT
177	B2R7F8	Q8RGE0	surface plasmon resonance	Physical association	MINT
178	B2RAZ5	Q8R643	Two hybrid pooling approach	Physical association	IntAct
179	B2RAZ5	Q8R6F0	Two hybrid pooling approach	Physical association	IntAct
180	B2RAZ5	Q8R609	Two hybrid pooling approach	Physical association	IntAct
181	B2RAZ5	Q8R6F2	Two hybrid pooling approach	Physical association	IntAct
182	B4DGD0	Q8R5X7	Nuclear magnetic resonance	Direct interaction	MINT
183	B4DJT9	Q8R5X7	Nuclear magnetic resonance	Direct interaction	MINT
184	Q6PD56	Q8R602	Two hybrid pooling approach	Physical association	IntAct
185	Q7LCB3	Q8RFY7	Two hybrid pooling approach	Physical association	IntAct
186	Q8N381	Q8RHI6	Two hybrid pooling approach	Physical association	IntAct

## Sheet: Table S9
Pathway Enrichment
S. No.	Category	Term	Count	P value	Fold Enrichment
1	KEGG_Pathway	hsa05200:Pathways in cancer	16	5.93367e-08	5.39236
2	KEGG_Pathway	hsa05222:Small cell lung cancer	9	5.19177e-07	11.8439
3	KEGG_Pathway	hsa04660:T cell receptor signaling Pathway	9	3.58237e-06	9.21196
4	PANTHER_Pathway	P00053:T cell activation	10	6.51378e-06	6.80238
5	KEGG_Pathway	hsa05210:Colorectal cancer	8	7.12602e-06	10.528
6	KEGG_Pathway	hsa04310:Wnt signaling Pathway	9	4.25908e-05	6.58868
7	KEGG_Pathway	hsa05213:Endometrial cancer	6	8.24268e-05	12.755
8	KEGG_Pathway	hsa05215:Prostate cancer	7	0.000114214	8.69443
9	KEGG_Pathway	hsa05214:Glioma	6	0.000207373	10.528
10	KEGG_Pathway	hsa04510:Focal adhesion	9	0.000316623	4.94971
11	KEGG_Pathway	hsa05218:Melanoma	6	0.000364458	9.3417
12	KEGG_Pathway	hsa05212:Pancreatic cancer	6	0.000389092	9.21196
13	KEGG_Pathway	hsa05220:Chronic myeloid leukemia	6	0.000470602	8.84348
14	KEGG_Pathway	hsa04662:B cell receptor signaling Pathway	6	0.000470602	8.84348
15	KEGG_Pathway	hsa04210:Apoptosis	6	0.000931153	7.62369
16	KEGG_Pathway	hsa05223:Non-small cell lung cancer	5	0.00122612	10.2355
17	REACTOME_Pathway	REACT_6900:Signaling in Immune system	9	0.00159271	3.68724
18	KEGG_Pathway	hsa05216:Thyroid cancer	4	0.00201517	15.2474
19	REACTOME_Pathway	REACT_604:Hemostasis	8	0.00233037	3.98885
20	KEGG_Pathway	hsa04115:p53 signaling Pathway	5	0.00288554	8.1282
21	PANTHER_Pathway	P00004:Alzheimer disease-presenilin Pathway	7	0.00400916	4.32879
22	KEGG_Pathway	hsa04650:Natural killer cell mediated cytotoxicity	6	0.00599098	4.98692
23	BIOCARTA	h_atmPathway:ATM Signaling Pathway	4	0.00669255	9.58
24	BIOCARTA	h_EfpPathway:Estrogen-responsive protein Efp controls cell cycle and breast tumors growth	3	0.00775913	20.5286
25	BIOCARTA	h_RacCycDPathway:Influence of Ras and Rho proteins on G1 to S Transition	4	0.0112536	7.98333
26	KEGG_Pathway	hsa05217:Basal cell carcinoma	4	0.01233	8.03953
27	KEGG_Pathway	hsa05221:Acute myeloid leukemia	4	0.0142378	7.62369
28	PANTHER_Pathway	P00010:B cell activation	5	0.0171416	4.80168
29	BIOCARTA	h_gsk3Pathway:Inactivation of Gsk3 by AKT causes accumulation of b-catenin in Alveolar Macrophages	4	0.0189848	6.6069
30	BIOCARTA	h_g1Pathway:Cell Cycle: G1/S Check Point	4	0.0189848	6.6069
31	PANTHER_Pathway	P00033:Insulin/IGF Pathway-protein kinase B signaling cascade	5	0.0192518	4.63799
32	BIOCARTA	h_tcraPathway:Lck and Fyn tyrosine kinases in initiation of TCR Activation	3	0.0193279	13.0636
33	KEGG_Pathway	hsa04670:Leukocyte transendothelial migration	5	0.0197442	4.68405
34	BIOCARTA	h_rbPathway:RB Tumor Suppressor/Checkpoint Signaling in response to DNA damage	3	0.0229054	11.975
35	KEGG_Pathway	hsa04722:Neurotrophin signaling Pathway	5	0.0232322	4.4574
36	KEGG_Pathway	hsa05211:Renal cell carcinoma	4	0.0234728	6.31677
37	KEGG_Pathway	hsa05416:Viral myocarditis	4	0.0243593	6.2278
38	KEGG_Pathway	hsa04370:VEGF signaling Pathway	4	0.0280861	5.89565
39	KEGG_Pathway	hsa04520:Adherens junction	4	0.0300577	5.74252
40	BBID	94.E2F_transcriptional_activity_cell_cycle	3	0.0345418	9.02521
41	KEGG_Pathway	hsa04612:Antigen processing and presentation	4	0.0364022	5.3274
42	KEGG_Pathway	hsa04512:ECM-receptor interaction	4	0.0375219	5.26398
43	BBID	67.Ikaros_and_signaling_inhibitors	4	0.0396537	4.67974
44	BIOCARTA	h_ctla4Pathway:The Co-Stimulatory Signal During T-cell Activation	3	0.054397	7.56316
45	KEGG_Pathway	hsa04620:Toll-like receptor signaling Pathway	4	0.0592085	4.37796

## Sheet: Table S10
Gene Ontology
S. No.	Category	Term	Count	P value	Fold enrichment
1	GOTerm_MF_ALL	GO:0005515~protein binding	78	3.63167e-12	1.64609
2	GOTerm_BP_3	GO:0048518~positive regulation of biological process	39	2.63241e-11	3.07461
3	GOTerm_BP_3	GO:0048522~positive regulation of cellular process	36	1.76027e-10	3.12391
4	GOTerm_BP_ALL	GO:0010557~positive regulation of macromolecule biosynthetic process	19	7.34936e-08	4.6602
5	GOTerm_BP_ALL	GO:0010628~positive regulation of gene expression	18	7.47701e-08	4.96964
6	GOTerm_BP_ALL	GO:0031328~positive regulation of cellular biosynthetic process	19	1.47302e-07	4.4493
7	GOTerm_BP_3	GO:0010604~positive regulation of macromolecule metabolic process	21	1.70198e-07	3.92736
8	GOTerm_BP_3	GO:0009891~positive regulation of biosynthetic process	19	1.72641e-07	4.38159
9	GOTerm_BP_ALL	GO:0045893~positive regulation of transcription, DNA-dependent	16	1.93187e-07	5.3806
10	GOTerm_BP_ALL	GO:0045935~positive regulation of nucleobase, nucleoside, nucleotide and nucleic acid metabolic process	18	2.0778e-07	4.62719
11	GOTerm_BP_ALL	GO:0051254~positive regulation of RNA metabolic process	16	2.15119e-07	5.33585
12	GOTerm_BP_ALL	GO:0045941~positive regulation of transcription	17	2.90541e-07	4.83503
13	GOTerm_BP_3	GO:0051173~positive regulation of nitrogen compound metabolic process	18	3.0866e-07	4.4797
14	GOTerm_BP_ALL	GO:0002376~immune system process	22	4.74575e-07	3.53607
15	GOTerm_BP_3	GO:0009893~positive regulation of metabolic process	21	5.39988e-07	3.65445
16	GOTerm_BP_3	GO:0048519~negative regulation of biological process	30	5.42153e-07	2.65354
17	GOTerm_MF_ALL	GO:0030528~transcription regulator activity	26	7.51124e-07	2.95904
18	GOTerm_BP_3	GO:0048523~negative regulation of cellular process	28	1.15409e-06	2.70341
19	GOTerm_BP_3	GO:0031325~positive regulation of cellular metabolic process	20	1.20607e-06	3.64259
20	GOTerm_MF_ALL	GO:0043565~sequence-specific DNA binding	16	1.69003e-06	4.53587
21	GOTerm_BP_ALL	GO:0006357~regulation of transcription from RNA polymerase II promoter	18	1.74539e-06	3.97161
22	GOTerm_MF_ALL	GO:0003700~transcription factor activity	20	2.08123e-06	3.52984
23	PANTHER_BP_ALL	BP00196:Oogenesis	7	2.32861e-06	17.7911
24	GOTerm_MF_2	GO:0003700~transcription factor activity	20	2.36386e-06	3.49543
25	GOTerm_BP_ALL	GO:0045944~positive regulation of transcription from RNA polymerase II promoter	13	2.73489e-06	5.6208
26	GOTerm_BP_ALL	GO:0048869~cellular developmental process	27	7.29042e-06	2.53871
27	GOTerm_BP_3	GO:0009653~anatomical structure morphogenesis	22	8.15151e-06	2.94572
28	GOTerm_BP_3	GO:0030154~cell differentiation	26	1.0345e-05	2.54558
29	GOTerm_BP_3	GO:0050793~regulation of developmental process	16	1.35249e-05	3.80472
30	GOTerm_MF_ALL	GO:0042802~identical protein binding	15	1.56619e-05	4.03311
31	GOTerm_BP_3	GO:0050794~regulation of cellular process	62	1.72628e-05	1.45725
32	GOTerm_BP_3	GO:0045321~leukocyte activation	10	1.74461e-05	6.62288
33	GOTerm_BP_ALL	GO:0050789~regulation of biological process	64	2.16388e-05	1.44472
34	GOTerm_BP_ALL	GO:0048856~anatomical structure development	33	2.20398e-05	2.09478
35	PANTHER_BP_ALL	BP00248:Mesoderm development	14	2.55031e-05	4.12645
36	GOTerm_BP_ALL	GO:0030518~steroid hormone receptor signaling pathway	6	2.80615e-05	16.594
37	GOTerm_BP_3	GO:0048513~organ development	26	2.92366e-05	2.39765
38	GOTerm_BP_3	GO:0010033~response to organic substance	16	2.98254e-05	3.5567
39	GOTerm_BP_3	GO:0046649~lymphocyte activation	9	3.0244e-05	7.24856
40	PANTHER_BP_ALL	BP00207:Cell cycle control	12	3.15403e-05	4.81979
41	PANTHER_BP_ALL	BP00265:Oncogene	7	3.45448e-05	11.1882
42	GOTerm_BP_ALL	GO:0007275~multicellular organismal development	35	4.29061e-05	1.95962
43	GOTerm_BP_ALL	GO:0006355~regulation of transcription, DNA-dependent	26	4.42192e-05	2.3523
44	GOTerm_BP_ALL	GO:0016043~cellular component organization	32	4.76013e-05	2.05488
45	GOTerm_BP_ALL	GO:0032502~developmental process	37	5.0158e-05	1.88537
46	GOTerm_BP_ALL	GO:0043066~negative regulation of apoptosis	11	6.23881e-05	4.98446
47	GOTerm_BP_ALL	GO:0051252~regulation of RNA metabolic process	26	6.41693e-05	2.30041
48	GOTerm_BP_ALL	GO:0065007~biological regulation	65	6.56203e-05	1.39318
49	GOTerm_BP_ALL	GO:0001775~cell activation	10	6.70807e-05	5.58917
50	PANTHER_BP_ALL	BP00193:Developmental processes	28	6.77963e-05	2.16834
51	GOTerm_BP_3	GO:0043069~negative regulation of programmed cell death	11	6.91234e-05	4.9109
52	GOTerm_BP_3	GO:0060548~negative regulation of cell death	11	7.07452e-05	4.89726
53	GOTerm_BP_ALL	GO:0022008~neurogenesis	14	7.47731e-05	3.73665
54	GOTerm_BP_ALL	GO:0006351~transcription, DNA-dependent	10	7.65958e-05	5.49346
55	GOTerm_BP_3	GO:0009889~regulation of biosynthetic process	35	7.88642e-05	1.8913
56	GOTerm_BP_ALL	GO:0032774~RNA biosynthetic process	10	8.50042e-05	5.41923
57	GOTerm_BP_ALL	GO:0010556~regulation of macromolecule biosynthetic process	34	8.56512e-05	1.92718
58	GOTerm_BP_ALL	GO:0030522~intracellular receptor-mediated signaling pathway	6	9.73677e-05	12.8327
59	GOTerm_BP_ALL	GO:0006350~transcription	28	0.000100934	2.13777
60	GOTerm_BP_ALL	GO:0042981~regulation of apoptosis	16	0.000106225	3.19222
61	GOTerm_CC_ALL	GO:0005829~cytosol	20	0.000115173	2.65798
62	GOTerm_BP_ALL	GO:0043067~regulation of programmed cell death	16	0.000118591	3.16077
63	GOTerm_BP_3	GO:0010941~regulation of cell death	16	0.000120071	3.14648
64	GOTerm_BP_3	GO:0002682~regulation of immune system process	11	0.000123252	4.57925
65	GOTerm_CC_ALL	GO:0043233~organelle lumen	24	0.000124138	2.33084
66	GOTerm_BP_ALL	GO:0060070~Wnt receptor signaling pathway through beta-catenin	4	0.000144459	37.7433
67	GOTerm_MF_ALL	GO:0008134~transcription factor binding	12	0.000165482	4.02525
68	GOTerm_CC_1	GO:0031974~membrane-enclosed lumen	24	0.0001668	2.28563
69	GOTerm_BP_3	GO:0009790~embryonic development	13	0.00017736	3.66824
70	GOTerm_BP_ALL	GO:0019219~regulation of nucleobase, nucleoside, nucleotide and nucleic acid metabolic process	33	0.000190657	1.88113
71	GOTerm_BP_ALL	GO:0031326~regulation of cellular biosynthetic process	34	0.000192987	1.85066
72	GOTerm_BP_3	GO:0051171~regulation of nitrogen compound metabolic process	33	0.000204426	1.86299
73	GOTerm_BP_3	GO:0048731~system development	29	0.000213659	1.99482
74	GOTerm_BP_3	GO:0060255~regulation of macromolecule metabolic process	36	0.00022898	1.77044
75	GOTerm_BP_ALL	GO:0043523~regulation of neuron apoptosis	6	0.000230635	10.6939
76	GOTerm_BP_ALL	GO:0042221~response to chemical stimulus	20	0.000242834	2.50444
77	GOTerm_BP_ALL	GO:0010468~regulation of gene expression	33	0.00025316	1.85347
78	GOTerm_BP_ALL	GO:0045449~regulation of transcription	31	0.000261734	1.91183
79	GOTerm_MF_ALL	GO:0046983~protein dimerization activity	12	0.000266208	3.80988
80	GOTerm_BP_3	GO:0080090~regulation of primary metabolic process	36	0.000280065	1.75322
81	GOTerm_BP_ALL	GO:0007399~nervous system development	18	0.000299434	2.65383
82	GOTerm_MF_5	GO:0010843~promoter binding	5	0.000304087	15.0605
83	GOTerm_BP_ALL	GO:0006915~apoptosis	13	0.000308305	3.46398
84	GOTerm_BP_3	GO:0012501~programmed cell death	13	0.000346611	3.41008
85	GOTerm_CC_ALL	GO:0031981~nuclear lumen	20	0.000351618	2.43801
86	GOTerm_MF_ALL	GO:0005488~binding	84	0.000364625	1.15351
87	GOTerm_CC_ALL	GO:0005654~nucleoplasm	15	0.000366797	3.00605
88	GOTerm_BP_3	GO:0019222~regulation of metabolic process	38	0.000383315	1.68197
89	PANTHER_BP_ALL	BP00194:Gametogenesis	8	0.000420355	5.79576
90	GOTerm_BP_ALL	GO:0030098~lymphocyte differentiation	6	0.000431515	9.34422
91	GOTerm_MF_ALL	GO:0050681~androgen receptor binding	4	0.000432826	26.4738
92	GOTerm_BP_ALL	GO:0008219~cell death	14	0.000435854	3.1234
93	GOTerm_MF_ALL	GO:0003677~DNA binding	27	0.000455262	1.9932
94	GOTerm_BP_ALL	GO:0016265~death	14	0.000465519	3.10183
95	GOTerm_CC_ALL	GO:0042995~cell projection	13	0.000489557	3.29673
96	GOTerm_MF_ALL	GO:0005102~receptor binding	15	0.000494657	2.91331
97	GOTerm_MF_ALL	GO:0016563~transcription activator activity	10	0.000568886	4.19706
98	GOTerm_BP_3	GO:0010467~gene expression	33	0.000575605	1.7636
99	GOTerm_BP_ALL	GO:0006366~transcription from RNA polymerase II promoter	8	0.00059628	5.48407
100	GOTerm_BP_ALL	GO:0030097~hemopoiesis	8	0.000627142	5.4376
101	GOTerm_CC_ALL	GO:0070013~intracellular organelle lumen	22	0.000662815	2.18585
102	GOTerm_CC_ALL	GO:0043231~intracellular membrane-bounded organelle	61	0.000726043	1.3508
103	GOTerm_CC_ALL	GO:0043227~membrane-bounded organelle	61	0.000747053	1.34962
104	GOTerm_BP_3	GO:0031323~regulation of cellular metabolic process	36	0.000781495	1.66566
105	GOTerm_CC_ALL	GO:0043229~intracellular organelle	66	0.000882283	1.29953
106	GOTerm_CC_ALL	GO:0005634~nucleus	44	0.000896133	1.53186
107	GOTerm_BP_ALL	GO:0007369~gastrulation	5	0.000905356	11.4578
108	GOTerm_CC_ALL	GO:0044428~nuclear part	22	0.000905911	2.13426
109	GOTerm_CC_1	GO:0043226~organelle	66	0.000925516	1.29779
110	GOTerm_BP_3	GO:0042127~regulation of cell proliferation	14	0.000995688	2.85112
111	PANTHER_MF_ALL	MF00039:Other transcription factor	9	0.00103008	4.31388
112	GOTerm_BP_ALL	GO:0006955~immune response	13	0.00103459	3.0222
113	GOTerm_CC_ALL	GO:0044451~nucleoplasm part	11	0.00105501	3.50326
114	GOTerm_BP_3	GO:0051093~negative regulation of developmental process	8	0.00107577	4.95054
115	GOTerm_BP_ALL	GO:0042110~T cell activation	6	0.00107782	7.63853
116	GOTerm_BP_3	GO:0048534~hemopoietic or lymphoid organ development	8	0.00110011	4.9315
117	PANTHER_BP_ALL	BP00281:Oncogenesis	10	0.00115706	3.78138
118	GOTerm_BP_ALL	GO:0002521~leukocyte differentiation	6	0.00128225	7.34698
119	GOTerm_MF_ALL	GO:0035258~steroid hormone receptor binding	4	0.00133625	18.1136
120	GOTerm_BP_ALL	GO:0030521~androgen receptor signaling pathway	4	0.00139388	17.8232
121	GOTerm_BP_ALL	GO:0032583~regulation of gene-specific transcription	6	0.00141791	7.1825
122	GOTerm_BP_ALL	GO:0008283~cell proliferation	10	0.00143446	3.67911
123	GOTerm_BP_ALL	GO:0007242~intracellular signaling cascade	18	0.00151981	2.29886
124	GOTerm_CC_ALL	GO:0043234~protein complex	27	0.00154262	1.84405
125	GOTerm_BP_ALL	GO:0002520~immune system development	8	0.00156044	4.64954
126	GOTerm_BP_ALL	GO:0006916~anti-apoptosis	7	0.00169993	5.45079
127	GOTerm_MF_ALL	GO:0003676~nucleic acid binding	32	0.00177703	1.68705
128	GOTerm_BP_3	GO:0009725~response to hormone stimulus	9	0.0018785	3.93042
129	GOTerm_BP_ALL	GO:0043193~positive regulation of gene-specific transcription	5	0.00203032	9.21891
130	GOTerm_BP_3	GO:0045596~negative regulation of cell differentiation	7	0.00215072	5.19406
131	GOTerm_BP_ALL	GO:0048699~generation of neurons	11	0.00226017	3.15653
132	GOTerm_CC_4	GO:0005634~nucleus	44	0.00230028	1.46116
133	GOTerm_BP_3	GO:0009059~macromolecule biosynthetic process	30	0.0023368	1.69782
134	GOTerm_BP_3	GO:0006897~endocytosis	7	0.0023578	5.09962
135	GOTerm_BP_3	GO:0010324~membrane invagination	7	0.0023578	5.09962
136	GOTerm_BP_3	GO:0065003~macromolecular complex assembly	12	0.0024819	2.89216
137	GOTerm_BP_3	GO:0006928~cell motion	10	0.00254929	3.37419
138	GOTerm_BP_ALL	GO:0010551~regulation of specific transcription from RNA polymerase II promoter	5	0.00269237	8.5324
139	GOTerm_BP_ALL	GO:0007049~cell cycle	13	0.00278163	2.68727
140	GOTerm_MF_ALL	GO:0042562~hormone binding	4	0.00278869	14.0473
141	GOTerm_BP_3	GO:0048870~cell motility	8	0.00282913	4.17652
142	GOTerm_BP_ALL	GO:0010810~regulation of cell-substrate adhesion	4	0.00283499	13.9486
143	GOTerm_BP_ALL	GO:0051674~localization of cell	8	0.00284347	4.18004
144	GOTerm_BP_ALL	GO:0032501~multicellular organismal process	40	0.00293212	1.49915
145	GOTerm_BP_ALL	GO:0022607~cellular component assembly	14	0.00294055	2.53182
146	GOTerm_CC_ALL	GO:0031012~extracellular matrix	8	0.00319562	4.09868
147	PANTHER_MF_ALL	MF00036:Transcription factor	22	0.00343087	1.9024
148	GOTerm_BP_ALL	GO:0009719~response to endogenous stimulus	9	0.00347006	3.56465
149	GOTerm_BP_ALL	GO:0021700~developmental maturation	5	0.00348931	7.94104
150	GOTerm_BP_3	GO:0006461~protein complex assembly	10	0.0038284	3.17374
151	GOTerm_BP_ALL	GO:0070271~protein complex biogenesis	10	0.00385797	3.17642
152	GOTerm_BP_3	GO:0008284~positive regulation of cell proliferation	9	0.00393807	3.48421
153	GOTerm_BP_ALL	GO:0043933~macromolecular complex subunit organization	12	0.00414022	2.71114
154	PANTHER_BP_ALL	BP00203:Cell cycle	14	0.00414394	2.42245
155	GOTerm_BP_ALL	GO:0045934~negative regulation of nucleobase, nucleoside, nucleotide and nucleic acid metabolic process	10	0.00422118	3.13299
156	GOTerm_CC_ALL	GO:0044459~plasma membrane part	23	0.00423489	1.84538
157	GOTerm_BP_ALL	GO:0043009~chordate embryonic development	8	0.0043006	3.87696
158	GOTerm_BP_ALL	GO:0050896~response to stimulus	34	0.00445419	1.55737
159	GOTerm_BP_3	GO:0009792~embryonic development ending in birth or egg hatching	8	0.00449537	3.83889
160	GOTerm_BP_3	GO:0051172~negative regulation of nitrogen compound metabolic process	10	0.0045765	3.08813
161	GOTerm_BP_ALL	GO:0034645~cellular macromolecule biosynthetic process	29	0.00460302	1.65429
162	GOTerm_BP_FAT	GO:0006461~protein complex assembly	10	0.00470568	3.07909
163	GOTerm_BP_ALL	GO:0016070~RNA metabolic process	14	0.00473148	2.39417
164	GOTerm_BP_3	GO:0007611~learning or memory	5	0.00487973	7.21954
165	GOTerm_CC_ALL	GO:0044424~intracellular part	72	0.00488386	1.19789
166	GOTerm_BP_3	GO:0048729~tissue morphogenesis	6	0.00506217	5.34246
167	GOTerm_BP_ALL	GO:0010552~positive regulation of specific transcription from RNA polymerase II promoter	4	0.00520522	11.2568
168	GOTerm_BP_3	GO:0006139~nucleobase, nucleoside, nucleotide and nucleic acid metabolic process	33	0.00526779	1.55149
169	PANTHER_BP_ALL	BP00149:T-cell mediated immunity	6	0.0055288	5.22595
170	GOTerm_BP_ALL	GO:0000122~negative regulation of transcription from RNA polymerase II promoter	7	0.00598269	4.22129
171	GOTerm_BP_ALL	GO:0007612~learning	4	0.00600754	10.6939
172	GOTerm_CC_1	GO:0032991~macromolecular complex	29	0.00614572	1.62469
173	GOTerm_BP_ALL	GO:0010558~negative regulation of macromolecule biosynthetic process	10	0.00645796	2.93252
174	GOTerm_CC_ALL	GO:0005667~transcription factor complex	6	0.00647374	5.05016
175	GOTerm_BP_ALL	GO:0006275~regulation of DNA replication	4	0.00658126	10.349
176	GOTerm_CC_ALL	GO:0005626~insoluble fraction	12	0.00700758	2.52809
177	GOTerm_BP_3	GO:0016477~cell migration	7	0.00710411	4.06492
178	GOTerm_BP_ALL	GO:0016481~negative regulation of transcription	9	0.00728602	3.14528
179	GOTerm_BP_3	GO:0051094~positive regulation of developmental process	7	0.00735005	4.03567
180	GOTerm_CC_ALL	GO:0031252~cell leading edge	5	0.00749471	6.40419
181	GOTerm_BP_ALL	GO:0030217~T cell differentiation	4	0.00750118	9.87133
182	GOTerm_BP_ALL	GO:0031327~negative regulation of cellular biosynthetic process	10	0.00757362	2.85934
183	GOTerm_BP_ALL	GO:0009628~response to abiotic stimulus	8	0.0075764	3.48715
184	GOTerm_BP_3	GO:0022402~cell cycle process	10	0.00786547	2.8367
185	GOTerm_BP_ALL	GO:0044085~cellular component biogenesis	14	0.00807014	2.24348
186	GOTerm_CC_ALL	GO:0030054~cell junction	9	0.00841994	3.07104
187	GOTerm_BP_3	GO:0009890~negative regulation of biosynthetic process	10	0.00858666	2.7971
188	GOTerm_CC_ALL	GO:0005622~intracellular	73	0.00869753	1.17355
189	GOTerm_MF_ALL	GO:0008022~protein C-terminus binding	5	0.00883095	6.10211
190	GOTerm_BP_ALL	GO:0035270~endocrine system development	4	0.00884061	9.29908
191	GOTerm_BP_ALL	GO:0007420~brain development	7	0.00884078	3.88534
192	GOTerm_MF_ALL	GO:0047485~protein N-terminus binding	4	0.00885316	9.3016
193	GOTerm_BP_ALL	GO:0016044~membrane organization	8	0.00908106	3.36817
194	GOTerm_CC_ALL	GO:0005578~proteinaceous extracellular matrix	7	0.00909334	3.86653
195	GOTerm_BP_ALL	GO:0016055~Wnt receptor signaling pathway	5	0.0091787	6.03042
196	GOTerm_MF_5	GO:0035257~nuclear hormone receptor binding	4	0.00964276	8.91894
197	GOTerm_MF_ALL	GO:0043566~structure-specific DNA binding	5	0.00971936	5.93378
198	GOTerm_BP_3	GO:0007165~signal transduction	28	0.00996531	1.58016
199	GOTerm_BP_3	GO:0030155~regulation of cell adhesion	5	0.010147	5.84941
200	GOTerm_MF_ALL	GO:0019899~enzyme binding	9	0.0103019	2.96122
201	GOTerm_BP_ALL	GO:0009952~anterior/posterior pattern formation	5	0.0109355	5.7289
202	GOTerm_BP_ALL	GO:0051179~localization	29	0.0110271	1.55425
203	GOTerm_BP_3	GO:0048469~cell maturation	4	0.0110929	8.54794
204	GOTerm_CC_ALL	GO:0044444~cytoplasmic part	39	0.0113559	1.40827
205	GOTerm_BP_ALL	GO:0042113~B cell activation	4	0.0115026	8.44258
206	GOTerm_BP_3	GO:0048598~embryonic morphogenesis	7	0.0116462	3.65445
207	GOTerm_CC_ALL	GO:0005737~cytoplasm	53	0.0122982	1.27996
208	GOTerm_CC_ALL	GO:0043005~neuron projection	7	0.0123383	3.6178
209	GOTerm_BP_ALL	GO:0010629~negative regulation of gene expression	9	0.0123908	2.86445
210	GOTerm_BP_3	GO:0031324~negative regulation of cellular metabolic process	11	0.0128365	2.44863
211	PANTHER_BP_ALL	BP00040:mRNA transcription	20	0.0133205	1.76078
212	GOTerm_BP_3	GO:0045597~positive regulation of cell differentiation	6	0.0135296	4.19931
213	PANTHER_MF_ALL	MF00179:Extracellular matrix structural protein	4	0.0137903	7.87955
214	GOTerm_MF_ALL	GO:0051427~hormone receptor binding	4	0.0141523	7.8218
215	GOTerm_BP_3	GO:0010605~negative regulation of macromolecule metabolic process	11	0.0145322	2.40192
216	GOTerm_CC_ALL	GO:0005624~membrane fraction	11	0.0147665	2.40335
217	GOTerm_MF_ALL	GO:0008289~lipid binding	8	0.0148437	3.05919
218	GOTerm_BP_3	GO:0002684~positive regulation of immune system process	6	0.0157475	4.04052
219	GOTerm_BP_ALL	GO:0007417~central nervous system development	8	0.0158205	3.01947
220	GOTerm_BP_3	GO:0034641~cellular nitrogen compound metabolic process	33	0.0162761	1.44115
221	GOTerm_BP_ALL	GO:0030326~embryonic limb morphogenesis	4	0.0165265	7.37513
222	GOTerm_BP_ALL	GO:0035113~embryonic appendage morphogenesis	4	0.0165265	7.37513
223	GOTerm_BP_ALL	GO:0043065~positive regulation of apoptosis	8	0.0167649	2.98436
224	GOTerm_BP_ALL	GO:0040011~locomotion	8	0.0169584	2.97743
225	GOTerm_CC_ALL	GO:0000267~cell fraction	13	0.0172358	2.12172
226	GOTerm_BP_ALL	GO:0043068~positive regulation of programmed cell death	8	0.0173504	2.96368
227	GOTerm_BP_3	GO:0048468~cell development	10	0.0173989	2.48872
228	GOTerm_BP_ALL	GO:0001568~blood vessel development	6	0.0176612	3.92839
229	GOTerm_BP_3	GO:0010942~positive regulation of cell death	8	0.0176889	2.94756
230	GOTerm_MF_5	GO:0003690~double-stranded DNA binding	4	0.0179393	7.07999
231	GOTerm_CC_ALL	GO:0045177~apical part of cell	5	0.0180481	4.93731
232	GOTerm_BP_ALL	GO:0043062~extracellular structure organization	5	0.0181856	4.92052
233	GOTerm_BP_ALL	GO:0009058~biosynthetic process	32	0.0182705	1.44921
234	GOTerm_BP_ALL	GO:0009966~regulation of signal transduction	12	0.0187252	2.19238
235	GOTerm_CC_ALL	GO:0044446~intracellular organelle part	34	0.0187896	1.42241
236	GOTerm_MF_ALL	GO:0005543~phospholipid binding	5	0.0189527	4.861
237	GOTerm_BP_ALL	GO:0001944~vasculature development	6	0.0193932	3.83448
238	GOTerm_CC_1	GO:0044422~organelle part	34	0.0205197	1.41371
239	GOTerm_BP_3	GO:0009888~tissue development	10	0.0209674	2.41013
240	GOTerm_CC_ALL	GO:0005886~plasma membrane	31	0.0211126	1.45073
241	PANTHER_BP_ALL	BP00148:Immunity and defense	15	0.0211925	1.90619
242	GOTerm_BP_3	GO:0009892~negative regulation of metabolic process	11	0.0213053	2.26027
243	GOTerm_BP_ALL	GO:0045892~negative regulation of transcription, DNA-dependent	7	0.0225641	3.15411
244	GOTerm_BP_3	GO:0009887~organ morphogenesis	9	0.0227021	2.55756
245	GOTerm_BP_3	GO:0051128~regulation of cellular component organization	8	0.0227347	2.79954
246	GOTerm_BP_3	GO:0035107~appendage morphogenesis	4	0.0232002	6.47571
247	GOTerm_BP_ALL	GO:0035108~limb morphogenesis	4	0.0232062	6.48118
248	PANTHER_BP_ALL	BP00044:mRNA transcription regulation	16	0.0232162	1.82799
249	GOTerm_BP_3	GO:0008285~negative regulation of cell proliferation	7	0.0239105	3.1078
250	GOTerm_BP_ALL	GO:0051704~multi-organism process	10	0.0241403	2.35549
251	GOTerm_BP_ALL	GO:0051253~negative regulation of RNA metabolic process	7	0.0242505	3.10183
252	GOTerm_BP_ALL	GO:0002009~morphogenesis of an epithelium	4	0.0244421	6.35284
253	GOTerm_BP_3	GO:0007389~pattern specification process	6	0.024513	3.60166
254	GOTerm_BP_4	GO:0000902~cell morphogenesis	7	0.024712	3.0838
255	GOTerm_BP_3	GO:0010646~regulation of cell communication	13	0.0248374	2.00728
256	GOTerm_BP_ALL	GO:0006807~nitrogen compound metabolic process	33	0.0255753	1.40114
257	GOTerm_BP_3	GO:0048736~appendage development	4	0.025707	6.22423
258	GOTerm_BP_ALL	GO:0051329~interphase of mitotic cell cycle	4	0.0257131	6.22948
259	GOTerm_BP_ALL	GO:0060173~limb development	4	0.0257131	6.22948
260	GOTerm_CC_ALL	GO:0016323~basolateral plasma membrane	5	0.0271213	4.35359
261	GOTerm_BP_ALL	GO:0051325~interphase	4	0.0276853	6.05317
262	GOTerm_CC_ALL	GO:0044420~extracellular matrix part	4	0.0278794	6.04292
263	GOTerm_BP_ALL	GO:0051248~negative regulation of protein metabolic process	5	0.0283539	4.28901
264	GOTerm_BP_3	GO:0051239~regulation of multicellular organismal process	12	0.0284269	2.0526
265	GOTerm_BP_2	GO:0006807~nitrogen compound metabolic process	33	0.0301473	1.38416
266	GOTerm_BP_ALL	GO:0044419~interspecies interaction between organisms	6	0.0305177	3.4009
267	GOTerm_BP_ALL	GO:0048545~response to steroid hormone stimulus	5	0.0308237	4.17732
268	GOTerm_MF_ALL	GO:0046982~protein heterodimerization activity	5	0.0318234	4.13653
269	GOTerm_BP_ALL	GO:0051052~regulation of DNA metabolic process	4	0.0333284	5.62839
270	GOTerm_BP_3	GO:0003002~regionalization	5	0.0333946	4.06786
271	GOTerm_MF_5	GO:0003713~transcription coactivator activity	5	0.0337917	4.01144
272	GOTerm_BP_3	GO:0032879~regulation of localization	9	0.0340387	2.3647
273	GOTerm_BP_3	GO:0009314~response to radiation	5	0.0350099	4.00685
274	GOTerm_BP_3	GO:0032989~cellular component morphogenesis	7	0.0357194	2.82599
275	PANTHER_BP_ALL	BP00224:Cell proliferation and differentiation	12	0.0376892	1.96042
276	GOTerm_BP_3	GO:0008361~regulation of cell size	5	0.0383754	3.89014
277	GOTerm_BP_ALL	GO:0048878~chemical homeostasis	8	0.038429	2.50639
278	GOTerm_BP_ALL	GO:0042692~muscle cell differentiation	4	0.03872	5.30278
279	GOTerm_BP_3	GO:0042592~homeostatic process	10	0.0412047	2.13414
280	GOTerm_CC_ALL	GO:0005856~cytoskeleton	14	0.0431509	1.79187
281	GOTerm_BP_3	GO:0008104~protein localization	11	0.0441613	1.99888
282	GOTerm_BP_3	GO:0006810~transport	24	0.0444836	1.46313
283	PANTHER_BP_ALL	BP00263:Inhibition of apoptosis	4	0.0455089	4.96117
284	PANTHER_BP_ALL	BP00031:Nucleoside, nucleotide and nucleic acid metabolism	27	0.0472852	1.40328
285	GOTerm_BP_ALL	GO:0006917~induction of apoptosis	6	0.0476021	3.00767
286	GOTerm_CC_ALL	GO:0043228~non-membrane-bounded organelle	22	0.0476143	1.49793
287	GOTerm_BP_ALL	GO:0012502~induction of programmed cell death	6	0.0481292	2.9983
288	GOTerm_BP_ALL	GO:0007169~transmembrane receptor protein tyrosine kinase signaling pathway	5	0.0495788	3.58056
289	GOTerm_BP_3	GO:0002252~immune effector process	4	0.0498294	4.78429
290	GOTerm_BP_ALL	GO:0051234~establishment of localization	24	0.0500757	1.44948
291	GOTerm_BP_ALL	GO:0048732~gland development	4	0.0507472	4.75286
292	GOTerm_BP_ALL	GO:0051246~regulation of protein metabolic process	8	0.0512266	2.35032
293	GOTerm_BP_ALL	GO:0060429~epithelium development	5	0.0515996	3.53324
294	PANTHER_BP_ALL	BP00274:Cell communication	13	0.0520676	1.79153
295	GOTerm_BP_3	GO:0051726~regulation of cell cycle	6	0.05354	2.90527
296	PANTHER_BP_ALL	BP00242:Embryogenesis	4	0.053948	4.62796
297	GOTerm_BP_3	GO:0045165~cell fate commitment	4	0.0544767	4.6122
298	GOTerm_MF_ALL	GO:0004871~signal transducer activity	20	0.055192	1.51612
299	GOTerm_MF_ALL	GO:0060089~molecular transducer activity	20	0.055192	1.51612
300	GOTerm_BP_ALL	GO:0043170~macromolecule metabolic process	44	0.055562	1.23608
301	GOTerm_CC_ALL	GO:0005912~adherens junction	4	0.0561795	4.56143
302	GOTerm_BP_ALL	GO:0006816~calcium ion transport	4	0.0573653	4.51857
303	GOTerm_BP_3	GO:0048584~positive regulation of response to stimulus	5	0.0579046	3.39563
304	GOTerm_CC_ALL	GO:0019898~extrinsic to membrane	7	0.0584827	2.50463
305	GOTerm_BP_ALL	GO:0007166~cell surface receptor linked signal transduction	18	0.0591616	1.55569
306	GOTerm_CC_ALL	GO:0030424~axon	4	0.0597304	4.44668

## Sheet: Table S11
Disease Enrichment
S. No.	Category	Term	Count	p value	Fold enrichment
1	Genetic_Association_DB_Disease_Class	Cardiovascular	18	0.00237652	2.01476
2	Genetic_Association_DB_Disease	Osteoporosis	4	0.00331696	12.6167
3	Genetic_Association_DB_Disease	Osteoarthritis	5	0.00437397	7.14151
4	Genetic_Association_DB_Disease	Blood pressure, arterial	5	0.00533636	6.75893
5	Genetic_Association_DB_Disease_Class	Neurological	15	0.00939383	1.97474
6	Genetic_Association_DB_Disease_Class	Cancer	18	0.0096839	1.77267
7	Genetic_Association_DB_Disease	Osteoporosis, postmenopausal	3	0.01153	17.4692
8	Genetic_Association_DB_Disease	Sex hormones	3	0.01153	17.4692
9	Genetic_Association_DB_Disease	Bone mass	3	0.01153	17.4692
10	Genetic_Association_DB_Disease	Atherosclerosis, coronary	7	0.0130845	3.41871
11	Genetic_Association_DB_Disease	Endometrial cancer	4	0.0193053	6.72889
12	Genetic_Association_DB_Disease	Ovarian cancer	5	0.021663	4.50595
13	Genetic_Association_DB_Disease	Bone mineral density	3	0.0290968	10.8143
14	Genetic_Association_DB_Disease	Alzheimer's Disease	8	0.0302946	2.53389
15	Genetic_Association_DB_Disease	Normal variation	3	0.0317496	10.3227
16	Genetic_Association_DB_Disease	Melanoma	4	0.0358172	5.31228
17	Genetic_Association_DB_Disease	Colorectal cancer	7	0.0411691	2.63632
18	Genetic_Association_DB_Disease_Class	Other	16	0.0422552	1.60263
19	Genetic_Association_DB_Disease	Abdominal aortic aneurysm	3	0.0432553	8.73462
20	Genetic_Association_DB_Disease	Blood pressure, arterial hypertension	3	0.0463423	8.41111
21	Genetic_Association_DB_Disease_Class	Metabolic	17	0.0468425	1.54265

## Sheet: Table S12
Total Functional Annotation Cluster
Category	Term	Count	P-Value	Fold Enrichment
Annotation Cluster 1	Enrichment Score: 4.901807318730761
GOTERM_BP_FAT	GO:0010628~positive regulation of gene expression	18	1.14626e-07	4.81738
GOTERM_BP_FAT	GO:0010557~positive regulation of macromolecule biosynthetic process	19	1.14852e-07	4.51742
GOTERM_BP_FAT	GO:0031328~positive regulation of cellular biosynthetic process	19	2.29166e-07	4.31298
GOTERM_BP_FAT	GO:0045893~positive regulation of transcription, DNA-dependent	16	2.83316e-07	5.21574
GOTERM_BP_FAT	GO:0009891~positive regulation of biosynthetic process	19	2.84006e-07	4.25092
GOTERM_BP_FAT	GO:0010604~positive regulation of macromolecule metabolic process	21	2.93881e-07	3.81024
GOTERM_BP_FAT	GO:0051254~positive regulation of RNA metabolic process	16	3.15293e-07	5.17237
GOTERM_BP_FAT	GO:0045935~positive regulation of nucleobase, nucleoside, nucleotide and nucleic acid metabolic process	18	3.16546e-07	4.48541
GOTERM_BP_FAT	GO:0045941~positive regulation of transcription	17	4.33403e-07	4.68688
GOTERM_BP_FAT	GO:0051173~positive regulation of nitrogen compound metabolic process	18	4.93138e-07	4.34611
SP_PIR_KEYWORDS	transcription regulation	28	6.49555e-07	2.82802
SP_PIR_KEYWORDS	Transcription	28	1.00148e-06	2.76657
GOTERM_MF_FAT	GO:0030528~transcription regulator activity	26	1.75619e-06	2.79066
GOTERM_BP_FAT	GO:0006357~regulation of transcription from RNA polymerase II promoter	18	2.61906e-06	3.84993
GOTERM_MF_FAT	GO:0043565~sequence-specific DNA binding	16	3.13156e-06	4.27776
GOTERM_BP_FAT	GO:0045944~positive regulation of transcription from RNA polymerase II promoter	13	3.7252e-06	5.44859
GOTERM_MF_FAT	GO:0003700~transcription factor activity	20	4.24784e-06	3.32897
SP_PIR_KEYWORDS	activator	13	7.65347e-06	5.11569
GOTERM_BP_FAT	GO:0006355~regulation of transcription, DNA-dependent	26	7.25933e-05	2.28023
GOTERM_BP_FAT	GO:0051252~regulation of RNA metabolic process	26	0.000104711	2.22992
GOTERM_BP_FAT	GO:0006350~transcription	28	0.000168019	2.07227
SP_PIR_KEYWORDS	dna-binding	22	0.000186453	2.40996
SP_PIR_KEYWORDS	nucleus	37	0.000246944	1.76774
GOTERM_MF_FAT	GO:0008134~transcription factor binding	12	0.000260882	3.7962
GOTERM_CC_FAT	GO:0043233~organelle lumen	24	0.000308546	2.16095
GOTERM_CC_FAT	GO:0031974~membrane-enclosed lumen	24	0.000411443	2.11903
GOTERM_BP_FAT	GO:0045449~regulation of transcription	31	0.000444771	1.85326
GOTERM_CC_FAT	GO:0005654~nucleoplasm	15	0.000706829	2.78694
GOTERM_CC_FAT	GO:0031981~nuclear lumen	20	0.000774719	2.2603
GOTERM_MF_FAT	GO:0016563~transcription activator activity	10	0.000833432	3.95823
GOTERM_MF_FAT	GO:0003677~DNA binding	27	0.00096667	1.87978
GOTERM_CC_FAT	GO:0070013~intracellular organelle lumen	22	0.00150211	2.02652
GOTERM_CC_FAT	GO:0044451~nucleoplasm part	11	0.00175451	3.24791
Annotation Cluster 2	Enrichment Score: 3.877525853011402
GOTERM_MF_FAT	GO:0003700~transcription factor activity	20	4.24784e-06	3.32897
GOTERM_BP_FAT	GO:0006351~transcription, DNA-dependent	10	9.64959e-05	5.32515
GOTERM_BP_FAT	GO:0032774~RNA biosynthetic process	10	0.000107024	5.25318
GOTERM_BP_FAT	GO:0006366~transcription from RNA polymerase II promoter	8	0.000713636	5.31604
SP_PIR_KEYWORDS	DNA binding	8	0.00130839	4.81477
Annotation Cluster 3	Enrichment Score: 3.2203163693781236
GOTERM_BP_FAT	GO:0010033~response to organic substance	16	4.35351e-05	3.45064
KEGG_PATHWAY	hsa04510:Focal adhesion	9	0.000316623	4.94971
GOTERM_BP_FAT	GO:0009725~response to hormone stimulus	9	0.00228645	3.81321
GOTERM_BP_FAT	GO:0009719~response to endogenous stimulus	9	0.00417052	3.45543
Annotation Cluster 4	Enrichment Score: 2.8058786429244686
KEGG_PATHWAY	hsa05210:Colorectal cancer	8	7.12602e-06	10.528
KEGG_PATHWAY	hsa05213:Endometrial cancer	6	8.24268e-05	12.755
KEGG_PATHWAY	hsa05215:Prostate cancer	7	0.000114214	8.69443
KEGG_PATHWAY	hsa05221:Acute myeloid leukemia	4	0.0142378	7.62369
BIOCARTA	h_gsk3Pathway:Inactivation of Gsk3 by AKT causes accumulation of b-catenin in Alveolar Macrophages	4	0.0189848	6.6069
KEGG_PATHWAY	hsa04670:Leukocyte transendothelial migration	5	0.0197442	4.68405
GOTERM_CC_FAT	GO:0044445~cytosolic part	4	0.0638157	4.31242
Annotation Cluster 5	Enrichment Score: 2.7229580349099276
KEGG_PATHWAY	hsa04660:T cell receptor signaling pathway	9	3.58237e-06	9.21196
KEGG_PATHWAY	hsa04662:B cell receptor signaling pathway	6	0.000470602	8.84348
BIOCARTA	h_tcrPathway:T Cell Receptor Signaling Pathway	5	0.00408464	7.04412
KEGG_PATHWAY	hsa04650:Natural killer cell mediated cytotoxicity	6	0.00599098	4.98692
KEGG_PATHWAY	hsa04370:VEGF signaling pathway	4	0.0280861	5.89565
BBID	67.Ikaros_and_signaling_inhibitors	4	0.0396537	4.67974
Annotation Cluster 6	Enrichment Score: 2.6894541927793294
GOTERM_BP_FAT	GO:0043066~negative regulation of apoptosis	11	8.02342e-05	4.83174
GOTERM_BP_FAT	GO:0043069~negative regulation of programmed cell death	11	9.01281e-05	4.76445
GOTERM_BP_FAT	GO:0060548~negative regulation of cell death	11	9.22265e-05	4.75121
GOTERM_BP_FAT	GO:0042981~regulation of apoptosis	16	0.000148322	3.09441
GOTERM_BP_FAT	GO:0043067~regulation of programmed cell death	16	0.000165387	3.06393
GOTERM_BP_FAT	GO:0010941~regulation of cell death	16	0.000172214	3.05265
GOTERM_BP_FAT	GO:0043523~regulation of neuron apoptosis	6	0.000265542	10.3663
GOTERM_BP_FAT	GO:0006915~apoptosis	13	0.000405464	3.35785
GOTERM_BP_FAT	GO:0012501~programmed cell death	13	0.000463277	3.30839
GOTERM_BP_FAT	GO:0008219~cell death	14	0.000580297	3.0277
GOTERM_BP_FAT	GO:0016265~death	14	0.000619318	3.00679
GOTERM_BP_FAT	GO:0006916~anti-apoptosis	7	0.00198268	5.28379
SP_PIR_KEYWORDS	Apoptosis	8	0.0024924	4.29664
GOTERM_BP_FAT	GO:0043065~positive regulation of apoptosis	8	0.0194878	2.89292
GOTERM_BP_FAT	GO:0043068~positive regulation of programmed cell death	8	0.0201596	2.87287
GOTERM_BP_FAT	GO:0010942~positive regulation of cell death	8	0.0206163	2.85966
GOTERM_BP_FAT	GO:0009314~response to radiation	5	0.0385387	3.88736
GOTERM_BP_FAT	GO:0006917~induction of apoptosis	6	0.0530258	2.91552
GOTERM_BP_FAT	GO:0012502~induction of programmed cell death	6	0.0536055	2.90643
GOTERM_BP_FAT	GO:0051726~regulation of cell cycle	6	0.0596065	2.81863
GOTERM_BP_FAT	GO:0007346~regulation of mitotic cell cycle	3	0.251714	3.06897
Annotation Cluster 7	Enrichment Score: 2.6284498992364744
GOTERM_BP_FAT	GO:0030518~steroid hormone receptor signaling pathway	6	3.24622e-05	16.0856
GOTERM_BP_FAT	GO:0030522~intracellular receptor-mediated signaling pathway	6	0.000112353	12.4395
GOTERM_MF_FAT	GO:0050681~androgen receptor binding	4	0.000509699	24.9673
GOTERM_MF_FAT	GO:0016563~transcription activator activity	10	0.000833432	3.95823
GOTERM_BP_FAT	GO:0030521~androgen receptor signaling pathway	4	0.0015221	17.2771
GOTERM_MF_FAT	GO:0035258~steroid hormone receptor binding	4	0.00156927	17.0829
GOTERM_MF_FAT	GO:0035257~nuclear hormone receptor binding	4	0.0114871	8.43052
GOTERM_MF_FAT	GO:0051427~hormone receptor binding	4	0.0164336	7.3767
GOTERM_MF_FAT	GO:0003713~transcription coactivator activity	5	0.0413867	3.79176
GOTERM_MF_FAT	GO:0003712~transcription cofactor activity	5	0.179642	2.23537
Annotation Cluster 8	Enrichment Score: 2.580264104075806
KEGG_PATHWAY	hsa05213:Endometrial cancer	6	8.24268e-05	12.755
KEGG_PATHWAY	hsa05215:Prostate cancer	7	0.000114214	8.69443
GOTERM_MF_FAT	GO:0010843~promoter binding	5	0.000392692	14.2357
GOTERM_BP_FAT	GO:0032583~regulation of gene-specific transcription	6	0.00162198	6.96243
KEGG_PATHWAY	hsa05216:Thyroid cancer	4	0.00201517	15.2474
GOTERM_BP_FAT	GO:0043193~positive regulation of gene-specific transcription	5	0.00226901	8.93645
GOTERM_BP_FAT	GO:0045596~negative regulation of cell differentiation	7	0.0025144	5.03917
GOTERM_BP_FAT	GO:0010551~regulation of specific transcription from RNA polymerase II promoter	5	0.0030059	8.27097
GOTERM_BP_FAT	GO:0010552~positive regulation of specific transcription from RNA polymerase II promoter	4	0.00566779	10.9119
SP_PIR_KEYWORDS	ubl conjugation	9	0.00761221	3.13206
GOTERM_CC_FAT	GO:0005667~transcription factor complex	6	0.00866358	4.68205
KEGG_PATHWAY	hsa05217:Basal cell carcinoma	4	0.01233	8.03953
GOTERM_BP_FAT	GO:0048598~embryonic morphogenesis	7	0.0134204	3.54547
GOTERM_BP_FAT	GO:0045165~cell fate commitment	4	0.0586824	4.47465
Annotation Cluster 9	Enrichment Score: 2.5126001106989864
SP_PIR_KEYWORDS	Endocytosis	6	0.00010242	12.7892
UP_SEQ_FEATURE	repeat:LDL-receptor class B 19	3	0.000346902	101.665
UP_SEQ_FEATURE	repeat:LDL-receptor class B 18	3	0.000346902	101.665
UP_SEQ_FEATURE	repeat:LDL-receptor class B 17	3	0.000346902	101.665
UP_SEQ_FEATURE	repeat:LDL-receptor class B 16	3	0.000346902	101.665
UP_SEQ_FEATURE	repeat:LDL-receptor class B 20	3	0.000346902	101.665
UP_SEQ_FEATURE	repeat:LDL-receptor class B 10	3	0.000346902	101.665
UP_SEQ_FEATURE	repeat:LDL-receptor class B 11	3	0.000346902	101.665
UP_SEQ_FEATURE	repeat:LDL-receptor class B 12	3	0.000346902	101.665
UP_SEQ_FEATURE	repeat:LDL-receptor class B 13	3	0.000346902	101.665
UP_SEQ_FEATURE	repeat:LDL-receptor class B 14	3	0.000346902	101.665
UP_SEQ_FEATURE	repeat:LDL-receptor class B 15	3	0.000346902	101.665
UP_SEQ_FEATURE	repeat:LDL-receptor class B 8	3	0.000484123	87.1413
UP_SEQ_FEATURE	repeat:LDL-receptor class B 7	3	0.000484123	87.1413
UP_SEQ_FEATURE	repeat:LDL-receptor class B 9	3	0.000484123	87.1413
UP_SEQ_FEATURE	repeat:LDL-receptor class B 6	3	0.000824675	67.7766
UP_SEQ_FEATURE	repeat:LDL-receptor class B 5	3	0.00176428	46.9223
UP_SEQ_FEATURE	repeat:LDL-receptor class B 4	3	0.00205182	43.5707
UP_SEQ_FEATURE	repeat:LDL-receptor class B 3	3	0.00205182	43.5707
UP_SEQ_FEATURE	repeat:LDL-receptor class B 2	3	0.00205182	43.5707
UP_SEQ_FEATURE	repeat:LDL-receptor class B 1	3	0.00205182	43.5707
GOTERM_BP_FAT	GO:0010324~membrane invagination	7	0.00275473	4.94754
GOTERM_BP_FAT	GO:0006897~endocytosis	7	0.00275473	4.94754
UP_SEQ_FEATURE	domain:EGF-like 1	5	0.00280661	8.47207
INTERPRO	IPR000033:Low-density lipoprotein receptor, YWTD repeat	3	0.00295872	36.2152
UP_SEQ_FEATURE	domain:LDL-receptor class A 3	3	0.00463132	29.0471
SP_PIR_KEYWORDS	egf-like domain	6	0.00518644	5.33811
SMART	SM00135:LY	3	0.00729432	22.6975
UP_SEQ_FEATURE	domain:LDL-receptor class A 2	3	0.00759577	22.5922
UP_SEQ_FEATURE	domain:LDL-receptor class A 1	3	0.00759577	22.5922
GOTERM_BP_FAT	GO:0016044~membrane organization	8	0.0106325	3.26497
INTERPRO	IPR011042:Six-bladed beta-propeller, TolB-like	3	0.0182631	14.2955
INTERPRO	IPR013032:EGF-like region, conserved site	6	0.0221925	3.70804
INTERPRO	IPR006210:EGF-like	5	0.0243686	4.50438
INTERPRO	IPR002172:Low density lipoprotein-receptor, class A, cysteine-rich	3	0.0305123	10.8646
INTERPRO	IPR006209:EGF	4	0.0323551	5.70318
UP_SEQ_FEATURE	domain:EGF-like 4	3	0.0324608	10.5171
UP_SEQ_FEATURE	domain:EGF-like 3	3	0.0516928	8.13319
UP_SEQ_FEATURE	domain:EGF-like 2	3	0.0685039	6.9317
SMART	SM00192:LDLa	3	0.0700486	6.80925
GOTERM_BP_FAT	GO:0016192~vesicle-mediated transport	8	0.0734599	2.15964
SP_PIR_KEYWORDS	lipoprotein	7	0.0907856	2.23114
SMART	SM00181:EGF	5	0.0976061	2.82307
Annotation Cluster 10	Enrichment Score: 2.3658584398547773
KEGG_PATHWAY	hsa04662:B cell receptor signaling pathway	6	0.000470602	8.84348
UP_SEQ_FEATURE	domain:RHD	3	0.000824675	67.7766
INTERPRO	IPR000451:NF-kappa-B/Rel/dorsal	3	0.00129076	54.3228
INTERPRO	IPR011539:Rel homology	3	0.00129076	54.3228
INTERPRO	IPR002909:Cell surface receptor IPT/TIG	3	0.0147807	15.9773
SMART	SM00429:IPT	3	0.0350447	10.0136
INTERPRO	IPR013783:Immunoglobulin-like fold	7	0.0820443	2.2921
Annotation Cluster 11	Enrichment Score: 2.3593525698527626
GOTERM_BP_FAT	GO:0065003~macromolecular complex assembly	12	0.00317396	2.80591
GOTERM_BP_FAT	GO:0070271~protein complex biogenesis	10	0.00470568	3.07909
GOTERM_BP_FAT	GO:0006461~protein complex assembly	10	0.00470568	3.07909
GOTERM_BP_FAT	GO:0043933~macromolecular complex subunit organization	12	0.00519689	2.62807
Annotation Cluster 12	Enrichment Score: 2.3350254578640968
KEGG_PATHWAY	hsa05200:Pathways in cancer	16	5.93367e-08	5.39236
KEGG_PATHWAY	hsa05222:Small cell lung cancer	9	5.19177e-07	11.8439
KEGG_PATHWAY	hsa05210:Colorectal cancer	8	7.12602e-06	10.528
KEGG_PATHWAY	hsa05215:Prostate cancer	7	0.000114214	8.69443
KEGG_PATHWAY	hsa05214:Glioma	6	0.000207373	10.528
KEGG_PATHWAY	hsa05218:Melanoma	6	0.000364458	9.3417
KEGG_PATHWAY	hsa05212:Pancreatic cancer	6	0.000389092	9.21196
KEGG_PATHWAY	hsa04662:B cell receptor signaling pathway	6	0.000470602	8.84348
KEGG_PATHWAY	hsa05220:Chronic myeloid leukemia	6	0.000470602	8.84348
KEGG_PATHWAY	hsa04210:Apoptosis	6	0.000931153	7.62369
KEGG_PATHWAY	hsa05223:Non-small cell lung cancer	5	0.00122612	10.2355
SP_PIR_KEYWORDS	phosphotransferase	6	0.0029295	6.10829
BIOCARTA	h_RacCycDPathway:Influence of Ras and Rho proteins on G1 to S Transition	4	0.0112536	7.98333
GOTERM_MF_FAT	GO:0019899~enzyme binding	9	0.0139848	2.79271
KEGG_PATHWAY	hsa05221:Acute myeloid leukemia	4	0.0142378	7.62369
GOTERM_BP_FAT	GO:0008286~insulin receptor signaling pathway	3	0.0230356	12.6076
KEGG_PATHWAY	hsa04722:Neurotrophin signaling pathway	5	0.0232322	4.4574
KEGG_PATHWAY	hsa05211:Renal cell carcinoma	4	0.0234728	6.31677
KEGG_PATHWAY	hsa04520:Adherens junction	4	0.0300577	5.74252
GOTERM_BP_FAT	GO:0007169~transmembrane receptor protein tyrosine kinase signaling pathway	5	0.054363	3.47085
KEGG_PATHWAY	hsa04620:Toll-like receptor signaling pathway	4	0.0592085	4.37796
GOTERM_BP_FAT	GO:0007167~enzyme linked receptor protein signaling pathway	6	0.0666363	2.72797
GOTERM_BP_FAT	GO:0032869~cellular response to insulin stimulus	3	0.0694963	6.86004
GOTERM_BP_FAT	GO:0043434~response to peptide hormone stimulus	4	0.0748333	4.03881
KEGG_PATHWAY	hsa04062:Chemokine signaling pathway	5	0.0820096	2.95571
GOTERM_MF_FAT	GO:0019900~kinase binding	4	0.0955848	3.62654
GOTERM_MF_FAT	GO:0032403~protein complex binding	4	0.117042	3.31199
GOTERM_BP_FAT	GO:0032868~response to insulin stimulus	3	0.132937	4.66483
KEGG_PATHWAY	hsa04914:Progesterone-mediated oocyte maturation	3	0.176135	3.85617
KEGG_PATHWAY	hsa04012:ErbB signaling pathway	3	0.179315	3.81184
GOTERM_BP_FAT	GO:0032870~cellular response to hormone stimulus	3	0.207176	3.50739
Annotation Cluster 13	Enrichment Score: 2.271895814957385
GOTERM_BP_FAT	GO:0045321~leukocyte activation	10	2.24349e-05	6.42538
GOTERM_BP_FAT	GO:0046649~lymphocyte activation	9	3.78751e-05	7.0324
GOTERM_BP_FAT	GO:0001775~cell activation	10	8.4573e-05	5.41792
GOTERM_BP_FAT	GO:0030098~lymphocyte differentiation	6	0.000495874	9.05792
GOTERM_BP_FAT	GO:0030097~hemopoiesis	8	0.000750347	5.27099
GOTERM_BP_FAT	GO:0042110~T cell activation	6	0.00123439	7.40449
GOTERM_BP_FAT	GO:0048534~hemopoietic or lymphoid organ development	8	0.00131905	4.78444
GOTERM_BP_FAT	GO:0002521~leukocyte differentiation	6	0.00146744	7.12187
GOTERM_BP_FAT	GO:0002520~immune system development	8	0.00185582	4.50708
GOTERM_BP_FAT	GO:0045596~negative regulation of cell differentiation	7	0.0025144	5.03917
GOTERM_BP_FAT	GO:0030217~T cell differentiation	4	0.00815897	9.56888
GOTERM_BP_FAT	GO:0042113~B cell activation	4	0.0124927	8.18391
GOTERM_BP_FAT	GO:0033077~T cell differentiation in the thymus	3	0.0126473	17.2771
GOTERM_BP_FAT	GO:0030183~B cell differentiation	3	0.0373072	9.71839
GOTERM_BP_FAT	GO:0030278~regulation of ossification	3	0.0880159	5.98055
GOTERM_BP_FAT	GO:0034613~cellular protein localization	5	0.26516	1.89166
GOTERM_BP_FAT	GO:0070727~cellular macromolecule localization	5	0.269387	1.87795
GOTERM_BP_FAT	GO:0043085~positive regulation of catalytic activity	3	0.848404	0.897082
GOTERM_BP_FAT	GO:0044093~positive regulation of molecular function	3	0.892196	0.796046
Annotation Cluster 14	Enrichment Score: 2.227462024827611
KEGG_PATHWAY	hsa04310:Wnt signaling pathway	9	4.25908e-05	6.58868
KEGG_PATHWAY	hsa05213:Endometrial cancer	6	8.24268e-05	12.755
KEGG_PATHWAY	hsa05215:Prostate cancer	7	0.000114214	8.69443
GOTERM_BP_FAT	GO:0060070~Wnt receptor signaling pathway through beta-catenin	4	0.000158161	36.5869
GOTERM_BP_FAT	GO:0007369~gastrulation	5	0.00101426	11.1067
SP_PIR_KEYWORDS	wnt signaling pathway	5	0.00291211	8.38638
GOTERM_BP_FAT	GO:0001702~gastrulation with mouth forming second	3	0.00775554	22.2135
GOTERM_BP_FAT	GO:0016055~Wnt receptor signaling pathway	5	0.0101912	5.84565
GOTERM_BP_FAT	GO:0042733~embryonic digit morphogenesis	3	0.0108987	18.6593
GOTERM_BP_FAT	GO:0009952~anterior/posterior pattern formation	5	0.01213	5.55337
KEGG_PATHWAY	hsa05217:Basal cell carcinoma	4	0.01233	8.03953
GOTERM_BP_FAT	GO:0048598~embryonic morphogenesis	7	0.0134204	3.54547
GOTERM_BP_FAT	GO:0035113~embryonic appendage morphogenesis	4	0.0179228	7.14916
GOTERM_BP_FAT	GO:0030326~embryonic limb morphogenesis	4	0.0179228	7.14916
GOTERM_BP_FAT	GO:0035108~limb morphogenesis	4	0.0251268	6.2826
GOTERM_BP_FAT	GO:0035107~appendage morphogenesis	4	0.0251268	6.2826
GOTERM_BP_FAT	GO:0007389~pattern specification process	6	0.0275495	3.49425
GOTERM_BP_FAT	GO:0060173~limb development	4	0.0278265	6.03861
GOTERM_BP_FAT	GO:0048736~appendage development	4	0.0278265	6.03861
GOTERM_BP_FAT	GO:0003002~regionalization	5	0.0367764	3.94655
SP_PIR_KEYWORDS	developmental protein	6	0.324527	1.57608
Annotation Cluster 15	Enrichment Score: 2.1472857002033843
GOTERM_BP_FAT	GO:0006928~cell motion	10	0.00314942	3.27356
GOTERM_BP_FAT	GO:0048870~cell motility	8	0.00336608	4.05197
GOTERM_BP_FAT	GO:0051674~localization of cell	8	0.00336608	4.05197
GOTERM_BP_FAT	GO:0016477~cell migration	7	0.00822638	3.94369
GOTERM_BP_FAT	GO:0001764~neuron migration	3	0.0625007	7.28879
Annotation Cluster 16	Enrichment Score: 2.114586149556231
GOTERM_BP_FAT	GO:0006357~regulation of transcription from RNA polymerase II promoter	18	2.61906e-06	3.84993
GOTERM_BP_FAT	GO:0045934~negative regulation of nucleobase, nucleoside, nucleotide and nucleic acid metabolic process	10	0.00514325	3.037
GOTERM_BP_FAT	GO:0051172~negative regulation of nitrogen compound metabolic process	10	0.00561194	2.99604
GOTERM_BP_FAT	GO:0000122~negative regulation of transcription from RNA polymerase II promoter	7	0.00691624	4.09195
GOTERM_BP_FAT	GO:0010558~negative regulation of macromolecule biosynthetic process	10	0.00782716	2.84267
GOTERM_BP_FAT	GO:0016481~negative regulation of transcription	9	0.00868614	3.04891
GOTERM_BP_FAT	GO:0031327~negative regulation of cellular biosynthetic process	10	0.00916003	2.77173
GOTERM_BP_FAT	GO:0009890~negative regulation of biosynthetic process	10	0.0104345	2.71369
GOTERM_BP_FAT	GO:0010629~negative regulation of gene expression	9	0.014673	2.77668
GOTERM_BP_FAT	GO:0010605~negative regulation of macromolecule metabolic process	11	0.0177617	2.3303
GOTERM_BP_FAT	GO:0045892~negative regulation of transcription, DNA-dependent	7	0.0257458	3.05747
GOTERM_BP_FAT	GO:0051253~negative regulation of RNA metabolic process	7	0.027646	3.00679
GOTERM_BP_FAT	GO:0051248~negative regulation of protein metabolic process	5	0.0312467	4.1576
GOTERM_MF_FAT	GO:0016564~transcription repressor activity	5	0.126323	2.56784
Annotation Cluster 17	Enrichment Score: 2.1092314398478718
GOTERM_BP_FAT	GO:0010812~negative regulation of cell-substrate adhesion	3	0.0021167	42.4075
GOTERM_BP_FAT	GO:0010810~regulation of cell-substrate adhesion	4	0.00309155	13.5212
GOTERM_BP_FAT	GO:0030155~regulation of cell adhesion	5	0.0112724	5.67497
GOTERM_BP_FAT	GO:0001952~regulation of cell-matrix adhesion	3	0.0126473	17.2771
GOTERM_BP_FAT	GO:0007162~negative regulation of cell adhesion	3	0.0304786	10.8484
Annotation Cluster 18	Enrichment Score: 1.9734088927047393
Category	Term	Count	PValue	Fold Enrichment
GOTERM_MF_FAT	GO:0010843~promoter binding	5	0.000392692	14.2357
BIOCARTA	h_atmPathway:ATM Signaling Pathway	4	0.00669255	9.58
KEGG_PATHWAY	hsa04722:Neurotrophin signaling pathway	5	0.0232322	4.4574
KEGG_PATHWAY	hsa04010:MAPK signaling pathway	5	0.209233	2.0701
Annotation Cluster 19	Enrichment Score: 1.7711306270626157
INTERPRO	IPR018097:EGF-like calcium-binding, conserved site	5	0.00188708	9.43105
UP_SEQ_FEATURE	domain:EGF-like 1	5	0.00280661	8.47207
SP_PIR_KEYWORDS	egf-like domain	6	0.00518644	5.33811
UP_SEQ_FEATURE	domain:EGF-like 6; calcium-binding	3	0.00653317	24.3996
INTERPRO	IPR013091:EGF calcium-binding	4	0.00716592	10.0598
UP_SEQ_FEATURE	domain:EGF-like 4; calcium-binding	3	0.0112124	18.4845
GOTERM_CC_FAT	GO:0005578~proteinaceous extracellular matrix	7	0.0125799	3.5847
UP_SEQ_FEATURE	domain:EGF-like 3; calcium-binding	3	0.0139662	16.4862
UP_SEQ_FEATURE	domain:EGF-like 5; calcium-binding	3	0.0139662	16.4862
INTERPRO	IPR001881:EGF-like calcium-binding	4	0.0156346	7.54484
INTERPRO	IPR000152:EGF-type aspartate/asparagine hydroxylation conserved site	4	0.016071	7.46706
INTERPRO	IPR013032:EGF-like region, conserved site	6	0.0221925	3.70804
INTERPRO	IPR006210:EGF-like	5	0.0243686	4.50438
UP_SEQ_FEATURE	domain:EGF-like 2; calcium-binding	3	0.0314392	10.7016
SMART	SM00179:EGF_CA	4	0.0509266	4.72865
INTERPRO	IPR000742:EGF-like, type 3	4	0.0900256	3.73353
SMART	SM00181:EGF	5	0.0976061	2.82307
GOTERM_MF_FAT	GO:0005509~calcium ion binding	9	0.194739	1.58932
Annotation Cluster 20	Enrichment Score: 1.754919397947024
SP_PIR_KEYWORDS	sh3 domain	6	0.00353299	5.8465
KEGG_PATHWAY	hsa04650:Natural killer cell mediated cytotoxicity	6	0.00599098	4.98692
INTERPRO	IPR001452:Src homology-3 domain	6	0.00623177	5.10073
UP_SEQ_FEATURE	domain:SH3	5	0.0109573	5.74378
SP_PIR_KEYWORDS	host-virus interaction	6	0.0124366	4.30795
SP_PIR_KEYWORDS	SH2 domain	4	0.016671	7.37397
INTERPRO	IPR000980:SH2 motif	4	0.0229003	6.52526
SMART	SM00326:SH3	6	0.0377298	3.19683
SMART	SM00252:SH2	4	0.072186	4.08964
KEGG_PATHWAY	hsa04664:Fc epsilon RI signaling pathway	3	0.151081	4.25167
Annotation Cluster 21	Enrichment Score: 1.754399469862153
INTERPRO	IPR001478:PDZ/DHR/GLGF	5	0.0090048	6.07638
UP_SEQ_FEATURE	domain:PDZ 2	3	0.0162036	15.2497
UP_SEQ_FEATURE	domain:PDZ 1	3	0.0162036	15.2497
SMART	SM00228:PDZ	5	0.0406167	3.80831
Annotation Cluster 22	Enrichment Score: 1.7028740816436707
GOTERM_MF_FAT	GO:0010843~promoter binding	5	0.000392692	14.2357
GOTERM_CC_FAT	GO:0005667~transcription factor complex	6	0.00866358	4.68205
GOTERM_MF_FAT	GO:0043566~structure-specific DNA binding	5	0.0117474	5.59612
GOTERM_MF_FAT	GO:0003690~double-stranded DNA binding	4	0.0212412	6.69227
GOTERM_BP_FAT	GO:0034613~cellular protein localization	5	0.26516	1.89166
GOTERM_BP_FAT	GO:0070727~cellular macromolecule localization	5	0.269387	1.87795
Annotation Cluster 23	Enrichment Score: 1.5446464109863198
INTERPRO	IPR019750:Band 4.1 subgroup	3	0.00815921	21.7291
INTERPRO	IPR018980:FERM, C-terminal PH-like domain	3	0.00815921	21.7291
INTERPRO	IPR018979:FERM, N-terminal	3	0.0116238	18.1076
UP_SEQ_FEATURE	domain:FERM	3	0.0228532	12.7081
INTERPRO	IPR014352:FERM/acyl-CoA-binding protein, 3-helical bundle	3	0.0230504	12.6332
INTERPRO	IPR000299:FERM domain	3	0.0272098	11.558
INTERPRO	IPR019748:FERM central domain	3	0.0272098	11.558
INTERPRO	IPR019749:Band 4.1 domain	3	0.0305123	10.8646
INTERPRO	IPR019747:FERM conserved site	3	0.0305123	10.8646
SMART	SM00295:B41	3	0.0700486	6.80925
GOTERM_CC_FAT	GO:0019898~extrinsic to membrane	7	0.0769317	2.32207
GOTERM_MF_FAT	GO:0008092~cytoskeletal protein binding	6	0.192339	1.93199
Annotation Cluster 24	Enrichment Score: 1.5214655618130946
GOTERM_BP_FAT	GO:0043009~chordate embryonic development	8	0.00507282	3.75817
GOTERM_BP_FAT	GO:0009792~embryonic development ending in birth or egg hatching	8	0.00532505	3.72441
GOTERM_BP_FAT	GO:0001701~in utero embryonic development	4	0.101642	3.53396
GOTERM_BP_FAT	GO:0048568~embryonic organ development	3	0.298876	2.71211
Annotation Cluster 25	Enrichment Score: 1.4528044708817984
GOTERM_BP_FAT	GO:0002504~antigen processing and presentation of peptide or polysaccharide antigen via MHC class II	3	0.0185633	14.1358
SP_PIR_KEYWORDS	immune response	5	0.0233775	4.56758
KEGG_PATHWAY	hsa04612:Antigen processing and presentation	4	0.0364022	5.3274
GOTERM_BP_FAT	GO:0019882~antigen processing and presentation	3	0.0977688	5.62027
Annotation Cluster 26	Enrichment Score: 1.4493913700906114
GOTERM_CC_FAT	GO:0031252~cell leading edge	5	0.00958344	5.93738
GOTERM_CC_FAT	GO:0030054~cell junction	9	0.0124961	2.84719
SP_PIR_KEYWORDS	cell junction	6	0.0442543	3.07711
GOTERM_BP_FAT	GO:0007010~cytoskeleton organization	5	0.300734	1.78319
Annotation Cluster 27	Enrichment Score: 1.4295127703594097
UP_SEQ_FEATURE	domain:Leucine-zipper	4	0.016551	7.39381
INTERPRO	IPR004827:Basic-leucine zipper (bZIP) transcription factor	3	0.0339651	10.2496
UP_SEQ_FEATURE	DNA-binding region:Basic motif	4	0.0439268	5.05167
SMART	SM00338:BRLZ	3	0.0775106	6.42382
Annotation Cluster 28	Enrichment Score: 1.4038506345915236
GOTERM_CC_FAT	GO:0030054~cell junction	9	0.0124961	2.84719
GOTERM_CC_FAT	GO:0016323~basolateral plasma membrane	5	0.0340396	4.03625
GOTERM_CC_FAT	GO:0005912~adherens junction	4	0.0668508	4.22895
GOTERM_CC_FAT	GO:0070161~anchoring junction	4	0.0852571	3.81097
Annotation Cluster 29	Enrichment Score: 1.303766866041812
SP_PIR_KEYWORDS	cytoskeleton	9	0.011871	2.89567
GOTERM_CC_FAT	GO:0005856~cytoskeleton	14	0.0681393	1.66126
GOTERM_CC_FAT	GO:0043228~non-membrane-bounded organelle	22	0.086801	1.38874
GOTERM_CC_FAT	GO:0043232~intracellular non-membrane-bounded organelle	22	0.086801	1.38874
Annotation Cluster 30	Enrichment Score: 1.2640933121119367
GOTERM_BP_FAT	GO:0048729~tissue morphogenesis	6	0.00576505	5.18314
GOTERM_BP_FAT	GO:0002009~morphogenesis of an epithelium	4	0.026458	6.15819
GOTERM_BP_FAT	GO:0060429~epithelium development	5	0.0565558	3.42498
GOTERM_BP_FAT	GO:0048754~branching morphogenesis of a tube	3	0.0642259	7.17666
GOTERM_BP_FAT	GO:0001763~morphogenesis of a branching structure	3	0.0804415	6.30382
GOTERM_BP_FAT	GO:0035295~tube development	4	0.164478	2.82717
GOTERM_BP_FAT	GO:0035239~tube morphogenesis	3	0.193291	3.67309
Annotation Cluster 31	Enrichment Score: 1.2539421986677204
GOTERM_CC_FAT	GO:0031012~extracellular matrix	8	0.00468053	3.79993
GOTERM_CC_FAT	GO:0005578~proteinaceous extracellular matrix	7	0.0125799	3.5847
GOTERM_CC_FAT	GO:0044420~extracellular matrix part	4	0.0335215	5.60245
KEGG_PATHWAY	hsa04512:ECM-receptor interaction	4	0.0375219	5.26398
SP_PIR_KEYWORDS	hydroxylation	3	0.0463378	8.64624
GOTERM_CC_FAT	GO:0044421~extracellular region part	11	0.0615699	1.8777
GOTERM_CC_FAT	GO:0005604~basement membrane	3	0.0802551	6.30276
GOTERM_MF_FAT	GO:0005201~extracellular matrix structural constituent	3	0.0963971	5.66119
SP_PIR_KEYWORDS	extracellular matrix	3	0.325278	2.54723
GOTERM_MF_FAT	GO:0005198~structural molecule activity	5	0.543128	1.27987
Annotation Cluster 32	Enrichment Score: 1.216896794778062
GOTERM_BP_FAT	GO:0051094~positive regulation of developmental process	7	0.00850848	3.91532
GOTERM_BP_FAT	GO:0045597~positive regulation of cell differentiation	6	0.0152929	4.07409
GOTERM_BP_FAT	GO:0001568~blood vessel development	6	0.0198819	3.80802
GOTERM_BP_FAT	GO:0001944~vasculature development	6	0.021813	3.71699
GOTERM_BP_FAT	GO:0060429~epithelium development	5	0.0565558	3.42498
GOTERM_BP_FAT	GO:0031667~response to nutrient levels	4	0.130277	3.15724
GOTERM_BP_FAT	GO:0010035~response to inorganic substance	4	0.141867	3.03403
GOTERM_BP_FAT	GO:0009991~response to extracellular stimulus	4	0.164478	2.82717
GOTERM_BP_FAT	GO:0014070~response to organic cyclic substance	3	0.17954	3.85523
GOTERM_BP_FAT	GO:0048514~blood vessel morphogenesis	3	0.389067	2.21082
Annotation Cluster 33	Enrichment Score: 1.2062047270807141
KEGG_PATHWAY	hsa05222:Small cell lung cancer	9	5.19177e-07	11.8439
KEGG_PATHWAY	hsa05214:Glioma	6	0.000207373	10.528
KEGG_PATHWAY	hsa05218:Melanoma	6	0.000364458	9.3417
KEGG_PATHWAY	hsa05212:Pancreatic cancer	6	0.000389092	9.21196
KEGG_PATHWAY	hsa05220:Chronic myeloid leukemia	6	0.000470602	8.84348
KEGG_PATHWAY	hsa05223:Non-small cell lung cancer	5	0.00122612	10.2355
KEGG_PATHWAY	hsa04115:p53 signaling pathway	5	0.00288554	8.1282
SP_PIR_KEYWORDS	phosphotransferase	6	0.0029295	6.10829
GOTERM_BP_FAT	GO:0007049~cell cycle	13	0.00356198	2.60493
GOTERM_BP_FAT	GO:0022402~cell cycle process	10	0.00957087	2.75211
SP_PIR_KEYWORDS	cell cycle control	3	0.00981686	19.8027
BIOCARTA	h_RacCycDPathway:Influence of Ras and Rho proteins on G1 to S Transition	4	0.0112536	7.98333
BIOCARTA	h_g1Pathway:Cell Cycle: G1/S Check Point	4	0.0189848	6.6069
GOTERM_BP_FAT	GO:0048145~regulation of fibroblast proliferation	3	0.0207486	13.3281
BIOCARTA	h_rbPathway:RB Tumor Suppressor/Checkpoint Signaling in response to DNA damage	3	0.0229054	11.975
SP_PIR_KEYWORDS	cell cycle	7	0.0243488	3.10714
SP_PIR_KEYWORDS	ATP	5	0.0276241	4.33533
GOTERM_BP_FAT	GO:0051329~interphase of mitotic cell cycle	4	0.0278265	6.03861
GOTERM_BP_FAT	GO:0051325~interphase	4	0.029949	5.86771
BBID	94.E2F_transcriptional_activity_cell_cycle	3	0.0345418	9.02521
BIOCARTA	h_p53Pathway:p53 Signaling Pathway	3	0.0443497	8.45294
GOTERM_BP_FAT	GO:0051726~regulation of cell cycle	6	0.0596065	2.81863
GOTERM_BP_FAT	GO:0045786~negative regulation of cell cycle	3	0.0938313	5.75905
KEGG_PATHWAY	hsa04110:Cell cycle	4	0.0977331	3.53739
INTERPRO	IPR008266:Tyrosine protein kinase, active site	3	0.0985533	5.60029
SP_PIR_KEYWORDS	tyrosine-protein kinase	3	0.100743	5.53048
SP_PIR_KEYWORDS	kinase	7	0.116076	2.08197
GOTERM_BP_FAT	GO:0022403~cell cycle phase	6	0.123396	2.25354
GOTERM_BP_FAT	GO:0006468~protein amino acid phosphorylation	8	0.131274	1.865
GOTERM_BP_FAT	GO:0016310~phosphorylation	9	0.135419	1.74931
INTERPRO	IPR001245:Tyrosine protein kinase	3	0.136019	4.60363
GOTERM_MF_FAT	GO:0004672~protein kinase activity	7	0.162994	1.87461
GOTERM_BP_FAT	GO:0006796~phosphate metabolic process	10	0.164285	1.59809
GOTERM_BP_FAT	GO:0006793~phosphorus metabolic process	10	0.164285	1.59809
UP_SEQ_FEATURE	domain:Protein kinase	5	0.19482	2.16769
GOTERM_BP_FAT	GO:0000278~mitotic cell cycle	5	0.209007	2.10127
INTERPRO	IPR017441:Protein kinase, ATP binding site	5	0.237451	1.98985
INTERPRO	IPR000719:Protein kinase, core	5	0.262485	1.90206
GOTERM_MF_FAT	GO:0004713~protein tyrosine kinase activity	3	0.267968	2.93291
UP_SEQ_FEATURE	binding site:ATP	5	0.27075	1.87574
SMART	SM00219:TyrKc	3	0.274166	2.88528
SP_PIR_KEYWORDS	transferase	9	0.360919	1.32113
UP_SEQ_FEATURE	active site:Proton acceptor	5	0.398722	1.54506
GOTERM_BP_FAT	GO:0007243~protein kinase cascade	4	0.419299	1.68102
GOTERM_MF_FAT	GO:0004674~protein serine/threonine kinase activity	4	0.488753	1.50965
SP_PIR_KEYWORDS	serine/threonine-protein kinase	3	0.552623	1.61124
SP_PIR_KEYWORDS	atp-binding	7	0.625915	1.08024
UP_SEQ_FEATURE	nucleotide phosphate-binding region:ATP	5	0.694822	1.05681
GOTERM_MF_FAT	GO:0030554~adenyl nucleotide binding	9	0.758936	0.926181
GOTERM_MF_FAT	GO:0001883~purine nucleoside binding	9	0.773909	0.912297
GOTERM_MF_FAT	GO:0001882~nucleoside binding	9	0.780551	0.906072
GOTERM_MF_FAT	GO:0005524~ATP binding	8	0.809245	0.879012
GOTERM_MF_FAT	GO:0032559~adenyl ribonucleotide binding	8	0.820333	0.867268
GOTERM_MF_FAT	GO:0000166~nucleotide binding	12	0.82651	0.867461
SP_PIR_KEYWORDS	nucleotide-binding	7	0.83527	0.849581
GOTERM_MF_FAT	GO:0017076~purine nucleotide binding	9	0.913569	0.761516
GOTERM_MF_FAT	GO:0032555~purine ribonucleotide binding	8	0.942757	0.707135
GOTERM_MF_FAT	GO:0032553~ribonucleotide binding	8	0.942757	0.707135
Annotation Cluster 34	Enrichment Score: 1.1909841565179842
GOTERM_CC_FAT	GO:0044459~plasma membrane part	23	0.00913383	1.71087
GOTERM_CC_FAT	GO:0005886~plasma membrane	31	0.0480085	1.34499
SP_PIR_KEYWORDS	cell membrane	17	0.0607281	1.58554
SP_PIR_KEYWORDS	membrane	30	0.6467	0.981271
Annotation Cluster 35	Enrichment Score: 1.1241324517209357
GOTERM_BP_FAT	GO:0002684~positive regulation of immune system process	6	0.0177756	3.92002
GOTERM_BP_FAT	GO:0048584~positive regulation of response to stimulus	5	0.0634178	3.29437
GOTERM_BP_FAT	GO:0002253~activation of immune response	3	0.120208	4.96258
GOTERM_BP_FAT	GO:0050778~positive regulation of immune response	3	0.235236	3.21712
Annotation Cluster 36	Enrichment Score: 1.0604898770196327
GOTERM_BP_FAT	GO:0043523~regulation of neuron apoptosis	6	0.000265542	10.3663
GOTERM_BP_FAT	GO:0007611~learning or memory	5	0.00544186	7.00425
GOTERM_BP_FAT	GO:0007612~learning	4	0.00653876	10.3663
GOTERM_BP_FAT	GO:0043525~positive regulation of neuron apoptosis	3	0.00849609	21.2038
GOTERM_BP_FAT	GO:0009628~response to abiotic stimulus	8	0.00888784	3.38031
GOTERM_BP_FAT	GO:0043065~positive regulation of apoptosis	8	0.0194878	2.89292
GOTERM_BP_FAT	GO:0043068~positive regulation of programmed cell death	8	0.0201596	2.87287
GOTERM_BP_FAT	GO:0010942~positive regulation of cell death	8	0.0206163	2.85966
GOTERM_BP_FAT	GO:0009314~response to radiation	5	0.0385387	3.88736
GOTERM_BP_FAT	GO:0048878~chemical homeostasis	8	0.0441408	2.4296
GOTERM_BP_FAT	GO:0042592~homeostatic process	10	0.0486318	2.0705
SP_PIR_KEYWORDS	neurodegeneration	3	0.0573165	7.67354
GOTERM_BP_FAT	GO:0051726~regulation of cell cycle	6	0.0596065	2.81863
GOTERM_BP_FAT	GO:0006873~cellular ion homeostasis	6	0.0896107	2.49456
GOTERM_BP_FAT	GO:0055082~cellular chemical homeostasis	6	0.0943285	2.45517
GOTERM_BP_FAT	GO:0050801~ion homeostasis	6	0.11888	2.28109
GOTERM_BP_FAT	GO:0019725~cellular homeostasis	6	0.174836	2.00207
GOTERM_BP_FAT	GO:0007610~behavior	6	0.178032	1.98927
GOTERM_BP_FAT	GO:0009416~response to light stimulus	3	0.218829	3.38031
GOTERM_BP_FAT	GO:0030003~cellular cation homeostasis	4	0.219155	2.44873
GOTERM_BP_FAT	GO:0050890~cognition	9	0.219847	1.53955
GOTERM_BP_FAT	GO:0006913~nucleocytoplasmic transport	3	0.261149	2.99027
GOTERM_BP_FAT	GO:0051169~nuclear transport	3	0.265868	2.95242
GOTERM_BP_FAT	GO:0055080~cation homeostasis	4	0.273533	2.17474
GOTERM_BP_FAT	GO:0006874~cellular calcium ion homeostasis	3	0.324668	2.54909
GOTERM_BP_FAT	GO:0055074~calcium ion homeostasis	3	0.33632	2.48129
GOTERM_BP_FAT	GO:0006875~cellular metal ion homeostasis	3	0.354841	2.38001
GOTERM_BP_FAT	GO:0050877~neurological system process	10	0.362235	1.28508
GOTERM_BP_FAT	GO:0055065~metal ion homeostasis	3	0.375463	2.27553
GOTERM_BP_FAT	GO:0042493~response to drug	3	0.400305	2.15964
GOTERM_BP_FAT	GO:0046907~intracellular transport	6	0.406544	1.42004
GOTERM_BP_FAT	GO:0030005~cellular di-, tri-valent inorganic cation homeostasis	3	0.424691	2.05499
GOTERM_BP_FAT	GO:0055066~di-, tri-valent inorganic cation homeostasis	3	0.450711	1.95181
GOTERM_BP_FAT	GO:0007626~locomotory behavior	3	0.522671	1.70249
Annotation Cluster 37	Enrichment Score: 1.0396231167202428
BIOCARTA	h_tcrPathway:T Cell Receptor Signaling Pathway	5	0.00408464	7.04412
KEGG_PATHWAY	hsa04650:Natural killer cell mediated cytotoxicity	6	0.00599098	4.98692
GOTERM_BP_FAT	GO:0006816~calcium ion transport	4	0.0617656	4.38012
GOTERM_BP_FAT	GO:0015674~di-, tri-valent inorganic cation transport	4	0.101642	3.53396
GOTERM_BP_FAT	GO:0030001~metal ion transport	4	0.571385	1.33758
GOTERM_BP_FAT	GO:0006812~cation transport	4	0.6887	1.12473
GOTERM_BP_FAT	GO:0006811~ion transport	4	0.873387	0.809866
